# Supplementary material for: Calpain2 Upregulation Regulates EMT-Mediated Pancreatic Cancer Metastasis via the Wnt/β-Catenin Signaling Pathway
Source: Front Med (Lausanne). 2022 May 30;9:783592. doi: 10.3389/fmed.2022.783592 (PMC9189366; doi:10.3389/fmed.2022.783592)
Supplement: Supplementary file 1 [file Data_Sheet_1.ZIP]

Archive with 68 entries (59 files):
- Raw data1/
- Raw data1/CCK8 assay/
- Raw data1/CCK8 assay/CCK8 .xlsx
- Raw data1/Colony formation assay/
- Raw data1/Colony formation assay/A2-3.jpg
- Raw data1/Colony formation assay/B2-3.jpg
- Raw data1/Colony formation assay/C2-3.jpg
- Raw data1/Colony formation assay/┐╦┬í╨╬│╔(A2-C2).xlsx
- Raw data1/Flow cytometry analysis/
- Raw data1/Flow cytometry analysis/control1.tif
- Raw data1/Flow cytometry analysis/control2.tif
- Raw data1/Flow cytometry analysis/siCAPN2-1.tif
- Raw data1/Flow cytometry analysis/siCAPN2-2.tif
- Raw data1/Flow cytometry analysis/siNC-1.tif
- Raw data1/Flow cytometry analysis/siNC-2.tif
- Raw data1/Flow cytometry analysis/┴≈╩╜╡≥═÷╩2╛▌.xlsx
- Raw data1/Flow cytometry analysis/┴≈╩╜╓▄╞┌╩2╛▌.xlsx
- Raw data1/GEO CAPN2.xls
- Raw data1/Immunohistochemistry/
- Raw data1/Immunohistochemistry/A05-20.jpg
- Raw data1/Immunohistochemistry/A05.png
- Raw data1/Immunohistochemistry/B10-20.jpg
- Raw data1/Immunohistochemistry/B10.png
- Raw data1/Immunohistochemistry/╨┼╧ó╒√└φ.xlsx
- Raw data1/Immunohistochemistry/╔·┤μ╞┌╥╚╧┘░⌐HPanA120Su02╫╩┴╧ ╠φ╝╙CD8║═PDL1.xlsx
- Raw data1/RT-qPCR/
- Raw data1/RT-qPCR/└⌐╘÷╟·╧▀/
- Raw data1/RT-qPCR/└⌐╘÷╟·╧▀/CANP2 (A1 ó┘).jpg
- Raw data1/RT-qPCR/└⌐╘÷╟·╧▀/CANP2 (A1 ó┌).jpg
- Raw data1/RT-qPCR/└⌐╘÷╟·╧▀/CANP2 (A1 ó█).jpg
- Raw data1/RT-qPCR/└⌐╘÷╟·╧▀/CANP2 (B1 ó┘).jpg
- Raw data1/RT-qPCR/└⌐╘÷╟·╧▀/CANP2 (B1 ó┌).jpg
- Raw data1/RT-qPCR/└⌐╘÷╟·╧▀/CANP2 (B1 ó█).jpg
- Raw data1/RT-qPCR/└⌐╘÷╟·╧▀/CANP2 (C1 ó┘).jpg
- Raw data1/RT-qPCR/└⌐╘÷╟·╧▀/CANP2 (C1 ó┌).jpg
- Raw data1/RT-qPCR/└⌐╘÷╟·╧▀/CANP2 (C1 ó█).jpg
- Raw data1/RT-qPCR/└⌐╘÷╟·╧▀/CANP2 (D1 ó┘).jpg
- Raw data1/RT-qPCR/└⌐╘÷╟·╧▀/CANP2 (D1 ó┌).jpg
- Raw data1/RT-qPCR/└⌐╘÷╟·╧▀/CANP2 (D1 ó█).jpg
- Raw data1/RT-qPCR/└⌐╘÷╟·╧▀/CANP2.jpg
- Raw data1/RT-qPCR/└⌐╘÷╟·╧▀/GAPDH (A1 ó┘).jpg
- Raw data1/RT-qPCR/└⌐╘÷╟·╧▀/GAPDH (A1 ó┌).jpg
- Raw data1/RT-qPCR/└⌐╘÷╟·╧▀/GAPDH (A1 ó█).jpg
- Raw data1/RT-qPCR/└⌐╘÷╟·╧▀/GAPDH (B1 ó┘).jpg
- Raw data1/RT-qPCR/└⌐╘÷╟·╧▀/GAPDH (B1 ó┌).jpg
- Raw data1/RT-qPCR/└⌐╘÷╟·╧▀/GAPDH (B1 ó█).jpg
- Raw data1/RT-qPCR/└⌐╘÷╟·╧▀/GAPDH (C1 ó┘).jpg
- Raw data1/RT-qPCR/└⌐╘÷╟·╧▀/GAPDH (C1 ó┌).jpg
- Raw data1/RT-qPCR/└⌐╘÷╟·╧▀/GAPDH (C1 ó█).jpg
- Raw data1/RT-qPCR/└⌐╘÷╟·╧▀/GAPDH (D1 ó┘).jpg
- Raw data1/RT-qPCR/└⌐╘÷╟·╧▀/GAPDH (D1 ó┌).jpg
- Raw data1/RT-qPCR/└⌐╘÷╟·╧▀/GAPDH (D1 ó█).jpg
- Raw data1/RT-qPCR/└⌐╘÷╟·╧▀/GAPDH.jpg
- Raw data1/RT-qPCR/╩2╛▌╖╓╬÷.xls
- Raw data1/TCGA CAPN2.xls
- Raw data1/Transwell migration and invasion assay/
- Raw data1/Transwell migration and invasion assay/control.jpg
- Raw data1/Transwell migration and invasion assay/siCAPN2.jpg
- Raw data1/Transwell migration and invasion assay/siNC.jpg
- Raw data1/Transwell migration and invasion assay/transwell╟¿╥╞+╟╓╧«╩2╛▌.xls
- Raw data1/Wound scratch assay/
- Raw data1/Wound scratch assay/control-0h.jpg
- Raw data1/Wound scratch assay/control24h.jpg
- Raw data1/Wound scratch assay/siCAPN2-0h.jpg
- Raw data1/Wound scratch assay/siCAPN2-24h.jpg
- Raw data1/Wound scratch assay/siNC-0h.jpg
- Raw data1/Wound scratch assay/siNC-24H.jpg
- Raw data1/Wound scratch assay/╗«║█ (A2-C2).xlsx
