# Supplementary material for: Calpain2 Upregulation Regulates EMT-Mediated Pancreatic Cancer Metastasis via the Wnt/β-Catenin Signaling Pathway
Source: Front Med (Lausanne). 2022 May 30;9:783592. doi: 10.3389/fmed.2022.783592 (PMC9189366; doi:10.3389/fmed.2022.783592)
Supplement: Supplementary file 1 [file Data_Sheet_1.ZIP › Raw data1/CCK8 assay/CCK8 .xlsx]

## Sheet: 数据分析
	Group	1	2	3	4	5	Mean	SD	Proliferation Rate	SD(%)
	A2.control	0.923	0.989	1.038	1.08	1.109	1.0278	0.0740115	100	7.20096
	B2.siRNA-CAPN2 NC	1.115	1.033	0.957	1.065	0.896	1.0132	0.0870816	98.5795	8.47262
	C2.siRNA-CAPN2	0.67	0.578	0.593	0.639	0.708	0.6376	0.0537336	62.0354	5.22802
