# Supplementary material for: Calpain2 Upregulation Regulates EMT-Mediated Pancreatic Cancer Metastasis via the Wnt/β-Catenin Signaling Pathway
Source: Front Med (Lausanne). 2022 May 30;9:783592. doi: 10.3389/fmed.2022.783592 (PMC9189366; doi:10.3389/fmed.2022.783592)
Supplement: Supplementary file 1 [file Data_Sheet_1.ZIP › Raw data1/Colony formation assay/┐╦┬í╨╬│╔(A2-C2).xlsx]

## Sheet: 实验数据
克隆形成率					克隆形成率
分组	克隆数	克隆形成率(%)				A2对照组	B2siRNA-CAPN2 nc组	C2siRNA-CAPN2
A2对照组	276	55.2			克隆形成率(%)	55.2	57.4	26.6
	259	51.8				51.8	56.2	25.2
	278	55.6				55.6	54	28
B2siRNA-CAPN2 nc组	287	57.4			`X	54.2	55.8667	26.6
	281	56.2			S	2.08806	1.72434	1.4
	270	54
C2siRNA-CAPN2	133	26.6
	126	25.2
	140	28
克隆形成率=克隆数/接种细胞数*100%
注：每孔细胞接种数为500个
