# Supplementary material for: Calpain2 Upregulation Regulates EMT-Mediated Pancreatic Cancer Metastasis via the Wnt/β-Catenin Signaling Pathway
Source: Front Med (Lausanne). 2022 May 30;9:783592. doi: 10.3389/fmed.2022.783592 (PMC9189366; doi:10.3389/fmed.2022.783592)
Supplement: Supplementary file 1 [file Data_Sheet_1.ZIP › Raw data1/Flow cytometry analysis/┴≈╩╜╡≥═÷╩2╛▌.xlsx]

## Sheet: 数据分析
			Panc-1细胞
			分组
			A2 对照组
			B2 siRNA-CAPN2 NC组
			C2 siRNA-CAPN2组
			凋亡率(%)	A2	B2	C2
			1	5.81	6.02	19.06
			2	6.18	5.52	21.15
			3	6.51	6.34	22.5
			Mean±SD	6.167±0.35	5.96±0.413	20.903±1.733
