# Supplementary material for: Calpain2 Upregulation Regulates EMT-Mediated Pancreatic Cancer Metastasis via the Wnt/β-Catenin Signaling Pathway
Source: Front Med (Lausanne). 2022 May 30;9:783592. doi: 10.3389/fmed.2022.783592 (PMC9189366; doi:10.3389/fmed.2022.783592)
Supplement: Supplementary file 1 [file Data_Sheet_1.ZIP › Raw data1/Flow cytometry analysis/┴≈╩╜╓▄╞┌╩2╛▌.xlsx]

## Sheet: 数据分析
			Panc-1细胞
			分组
			A2 对照组
			B2 siRNA-CAPN2 NC组
			C2 siRNA-CAPN2组
			G0/G1(%)	A2	B2	C2
			1	53.19	57.19	70.36
			2	55.59	56.49	74.85
			3	56.94	56.43	72.61
			Mean±SD	55.24±1.899	56.703±0.423	72.607±2.245
