# Supplementary material for: Calpain2 Upregulation Regulates EMT-Mediated Pancreatic Cancer Metastasis via the Wnt/β-Catenin Signaling Pathway
Source: Front Med (Lausanne). 2022 May 30;9:783592. doi: 10.3389/fmed.2022.783592 (PMC9189366; doi:10.3389/fmed.2022.783592)
Supplement: Supplementary file 1 [file Data_Sheet_1.ZIP › Raw data1/GEO CAPN2.xls]

## Sheet: Sheet1
GSM414932	Normal	2257
GSM414938	Normal	875.4
GSM414930	Normal	1413
GSM414947	Normal	1590
GSM414975	Normal	672.6
GSM414972	Normal	687.5
GSM414970	Normal	1309
GSM414966	Normal	796.8
GSM414963	Normal	1924
GSM414957	Normal	908.2
GSM414955	Normal	3184
GSM414953	Normal	2316
GSM414928	Normal	2161
GSM414940	Normal	2382
GSM414942	Normal	1450
GSM414934	Normal	1958
GSM414964	Tumor	3265
GSM414931	Tumor	3438
GSM414925	Tumor	5600
GSM414924	Tumor	4554
GSM414945	Tumor	1082
GSM414937	Tumor	3774
GSM414929	Tumor	3184
GSM414946	Tumor	4798
GSM414974	Tumor	1664
GSM414973	Tumor	2592
GSM414971	Tumor	2396
GSM414969	Tumor	2232
GSM414968	Tumor	2244
GSM414965	Tumor	3523
GSM414960	Tumor	1467
GSM414962	Tumor	1219
GSM414956	Tumor	2945
GSM414961	Tumor	2645
GSM414959	Tumor	2668
GSM414967	Tumor	2354
GSM414958	Tumor	4283
GSM414954	Tumor	5617
GSM414952	Tumor	2578
GSM414951	Tumor	3627
GSM414950	Tumor	3728
GSM414949	Tumor	2706
GSM414944	Tumor	1315
GSM414926	Tumor	4239
GSM414948	Tumor	3358
GSM414943	Tumor	3924
GSM414927	Tumor	1797
GSM414939	Tumor	2029
GSM414941	Tumor	4186
GSM414936	Tumor	3704
GSM414935	Tumor	2975
GSM414933	Tumor	3258
GSE16515
Sample		Value

## Sheet: Sheet2
GSE28735
Sample	Title	Value
GSM711905	human pancreatic nontumor tissue, patient sample 1	6.90916
GSM711923	human pancreatic nontumor tissue, patient sample 10	7.72344
GSM711925	human pancreatic nontumor tissue, patient sample 11	6.79173
GSM711927	human pancreatic nontumor tissue, patient sample 12	7.51304
GSM711929	human pancreatic nontumor tissue, patient sample 13	7.00759
GSM711931	human pancreatic nontumor tissue, patient sample 14	7.23761
GSM711933	human pancreatic nontumor tissue, patient sample 15	7.74001
GSM711935	human pancreatic nontumor tissue, patient sample 16	6.60722
GSM711937	human pancreatic nontumor tissue, patient sample 17	6.9266
GSM711939	human pancreatic nontumor tissue, patient sample 18	7.11066
GSM711941	human pancreatic nontumor tissue, patient sample 19	7.71276
GSM711907	human pancreatic nontumor tissue, patient sample 2	7.24028
GSM711943	human pancreatic nontumor tissue, patient sample 20	7.61725
GSM711945	human pancreatic nontumor tissue, patient sample 21	7.56945
GSM711947	human pancreatic nontumor tissue, patient sample 22	7.64807
GSM711949	human pancreatic nontumor tissue, patient sample 23	6.59422
GSM711951	human pancreatic nontumor tissue, patient sample 24	7.33767
GSM711953	human pancreatic nontumor tissue, patient sample 25	6.88104
GSM711955	human pancreatic nontumor tissue, patient sample 26	7.85701
GSM711957	human pancreatic nontumor tissue, patient sample 27	6.71877
GSM711959	human pancreatic nontumor tissue, patient sample 28	6.48021
GSM711961	human pancreatic nontumor tissue, patient sample 29	6.94797
GSM711909	human pancreatic nontumor tissue, patient sample 3	7.64255
GSM711963	human pancreatic nontumor tissue, patient sample 30	6.64946
GSM711965	human pancreatic nontumor tissue, patient sample 31	7.53299
GSM711967	human pancreatic nontumor tissue, patient sample 32	8.15221
GSM711969	human pancreatic nontumor tissue, patient sample 33	6.49869
GSM711971	human pancreatic nontumor tissue, patient sample 34	8.16432
GSM711973	human pancreatic nontumor tissue, patient sample 35	7.78745
GSM711975	human pancreatic nontumor tissue, patient sample 36	7.18759
GSM711977	human pancreatic nontumor tissue, patient sample 37	7.27965
GSM711979	human pancreatic nontumor tissue, patient sample 38	7.71276
GSM711989	human pancreatic nontumor tissue, patient sample 39	7.30351
GSM711911	human pancreatic nontumor tissue, patient sample 4	6.98461
GSM711991	human pancreatic nontumor tissue, patient sample 40	7.57638
GSM711993	human pancreatic nontumor tissue, patient sample 41	7.6
GSM711981	human pancreatic nontumor tissue, patient sample 42	7.48086
GSM711983	human pancreatic nontumor tissue, patient sample 43	7.72971
GSM711985	human pancreatic nontumor tissue, patient sample 44	7.44138
GSM711987	human pancreatic nontumor tissue, patient sample 45	6.92736
GSM711913	human pancreatic nontumor tissue, patient sample 5	6.94939
GSM711915	human pancreatic nontumor tissue, patient sample 6	7.28291
GSM711917	human pancreatic nontumor tissue, patient sample 7	7.23324
GSM711919	human pancreatic nontumor tissue, patient sample 8	8.25417
GSM711921	human pancreatic nontumor tissue, patient sample 9	7.65406
GSM711904	human pancreatic tumor tissue, patient sample 1	8.29186
GSM711922	human pancreatic tumor tissue, patient sample 10	8.31428
GSM711924	human pancreatic tumor tissue, patient sample 11	7.99759
GSM711926	human pancreatic tumor tissue, patient sample 12	7.75555
GSM711928	human pancreatic tumor tissue, patient sample 13	8.17468
GSM711930	human pancreatic tumor tissue, patient sample 14	8.11796
GSM711932	human pancreatic tumor tissue, patient sample 15	7.64144
GSM711934	human pancreatic tumor tissue, patient sample 16	8.07726
GSM711936	human pancreatic tumor tissue, patient sample 17	6.8685
GSM711938	human pancreatic tumor tissue, patient sample 18	6.81731
GSM711940	human pancreatic tumor tissue, patient sample 19	7.92022
GSM711906	human pancreatic tumor tissue, patient sample 2	8.81294
GSM711942	human pancreatic tumor tissue, patient sample 20	8.53303
GSM711944	human pancreatic tumor tissue, patient sample 21	7.45454
GSM711946	human pancreatic tumor tissue, patient sample 22	7.89922
GSM711948	human pancreatic tumor tissue, patient sample 23	7.94297
GSM711950	human pancreatic tumor tissue, patient sample 24	8.20481
GSM711952	human pancreatic tumor tissue, patient sample 25	8.22256
GSM711954	human pancreatic tumor tissue, patient sample 26	7.71147
GSM711956	human pancreatic tumor tissue, patient sample 27	8.5586
GSM711958	human pancreatic tumor tissue, patient sample 28	7.87361
GSM711960	human pancreatic tumor tissue, patient sample 29	8.36613
GSM711908	human pancreatic tumor tissue, patient sample 3	8.65575
GSM711962	human pancreatic tumor tissue, patient sample 30	8.62126
GSM711964	human pancreatic tumor tissue, patient sample 31	8.16619
GSM711966	human pancreatic tumor tissue, patient sample 32	8.14278
GSM711968	human pancreatic tumor tissue, patient sample 33	7.546
GSM711970	human pancreatic tumor tissue, patient sample 34	7.51671
GSM711972	human pancreatic tumor tissue, patient sample 35	8.56364
GSM711974	human pancreatic tumor tissue, patient sample 36	8.00691
GSM711976	human pancreatic tumor tissue, patient sample 37	8.07645
GSM711978	human pancreatic tumor tissue, patient sample 38	7.67699
GSM711988	human pancreatic tumor tissue, patient sample 39	8.12161
GSM711910	human pancreatic tumor tissue, patient sample 4	7.69716
GSM711990	human pancreatic tumor tissue, patient sample 40	7.67129
GSM711992	human pancreatic tumor tissue, patient sample 41	7.85745
GSM711980	human pancreatic tumor tissue, patient sample 42	8.09822
GSM711982	human pancreatic tumor tissue, patient sample 43	8.06355
GSM711984	human pancreatic tumor tissue, patient sample 44	6.96029
GSM711986	human pancreatic tumor tissue, patient sample 45	8.49941
GSM711912	human pancreatic tumor tissue, patient sample 5	7.65664
GSM711914	human pancreatic tumor tissue, patient sample 6	7.80468
GSM711916	human pancreatic tumor tissue, patient sample 7	8.45949
GSM711918	human pancreatic tumor tissue, patient sample 8	7.75855
GSM711920	human pancreatic tumor tissue, patient sample 9	7.66462

## Sheet: Sheet3
GSE15471
Sample	Title	Value
GSM388076	N30162	10.6851
GSM388077	N30162_rep	10.5544
GSM388078	N40728	10.2548
GSM388079	N40728_rep	10.1528
GSM388080	N41027	10.2266
GSM388081	N41027_rep	10.1105
GSM388082	N30057	10.1451
GSM388083	N30068	10.3507
GSM388084	N30277	10.2741
GSM388085	N30308	11.4077
GSM388086	N30364	10.3501
GSM388087	N30582	10.7561
GSM388088	N30617	10.425
GSM388089	N40645	12.0967
GSM388090	N40656	10.418
GSM388091	N40726	11.3147
GSM388092	N40730	10.8229
GSM388093	N40741	10.3438
GSM388094	N40836	10.1636
GSM388095	N40843	10.1242
GSM388096	N40875	11.3053
GSM388097	N40892	11.5453
GSM388098	N40899	10.5551
GSM388099	N40975	10.6558
GSM388100	N40977	10.2805
GSM388101	N51084	10.2568
GSM388102	N51091	10.4926
GSM388103	N51176	10.3807
GSM388104	N51292	10.6565
GSM388105	N51294	11.2971
GSM388106	N51308	9.96614
GSM388107	N51315	9.80662
GSM388108	N51572	10.5849
GSM388109	N51628	10.215
GSM388110	N51677	10.2705
GSM388111	N51681	7.40611
GSM388112	N51721	10.3533
GSM388113	N51722	10.3553
GSM388114	N51783	10.2785
GSM388115	T30162	11.1612
GSM388116	T30162_rep	11.1922
GSM388117	T40728	11.7838
GSM388118	T40728_rep	11.7274
GSM388119	T41027	11.3451
GSM388120	T41027_rep	11.4663
GSM388121	T30057	12.5434
GSM388122	T30068	11.6482
GSM388123	T30277	10.8779
GSM388124	T30308	11.0367
GSM388125	T30364	11.3134
GSM388126	T30582	11.3745
GSM388127	T30617	11.2837
GSM388128	T40645	11.1534
GSM388129	T40656	11.1012
GSM388130	T40726	11.3811
GSM388131	T40730	11.4483
GSM388132	T40741	11.8313
GSM388133	T40836	11.3127
GSM388134	T40843	10.7174
GSM388135	T40875	11.4387
GSM388136	T40892	11.4921
GSM388137	T40899	11.9697
GSM388138	T40975	11.8971
GSM388139	T40977	11.6686
GSM388140	T51084	11.1472
GSM388141	T51091	11.4368
GSM388142	T51176	11.7392
GSM388143	T51292	11.7428
GSM388144	T51294	11.5053
GSM388145	T51308	10.6271
GSM388146	T51315	11.5255
GSM388147	T51572	11.4598
GSM388148	T51628	10.977
GSM388149	T51677	11.2682
GSM388150	T51681	11.8437
GSM388151	T51721	11.3697
GSM388152	T51722	11.4817
GSM388153	T51783	11.0233

## Sheet: Sheet4
GSE71989
Sample	Title	Value
GSM1849335	JJ-1, human normal pancreatic tissue	11.0337
GSM1849336	JJ-2, human normal pancreatic tissue	11.1689
GSM1849337	JJ-3, human normal pancreatic tissue	11.2224
GSM1849338	JJ-4, human normal pancreatic tissue	10.9868
GSM1849339	JJ-5, human normal pancreatic tissue	10.7939
GSM1849340	JJ-6, human normal pancreatic tissue	11.1071
GSM1849341	JJ-7, human normal pancreatic tissue	11.2056
GSM1849342	JJ-8, human normal pancreatic tissue	10.6673
GSM1849343	JJ-26, human PDAC tissue	12.6839
GSM1849344	JJ-27, human PDAC tissue	12.9204
GSM1849345	JJ-29, human PDAC tissue	11.2156
GSM1849346	JJ-31, human PDAC tissue	12.2594
GSM1849347	JJ-32, human PDAC tissue	12.0843
GSM1849348	JJ-34, human Chronic Pancreatitis tissue	11.9967
GSM1849349	JJ-39, human PDAC tissue	12.8655
GSM1849350	JJ-43, human PDAC tissue	11.343
GSM1849351	JJ-44, human PDAC tissue	12.1599
GSM1849352	JJ-45, human PDAC tissue	11.9907
GSM1849353	JJ-46, human PDAC tissue	12.1944
GSM1849354	JJ-47, human PDAC tissue	12.3563
GSM1849355	JJ-49, human PDAC tissue	11.6052
GSM1849356	JJ-50, human PDAC tissue	11.7416

## Sheet: Sheet5
GSE22780
Sample	Title	Value
GSM563305	Patient 1-Normal	3095.48
GSM563307	Patient 2-Normal	2088.77
GSM563309	Patient 3-Normal	2375.85
GSM563311	Patient 4-Normal	3843.33
GSM563313	Patient 5-Normal	3274.45
GSM563315	Patient 6-Normal	1152.77
GSM563317	Patient 7-Normal	2470.56
GSM563319	Patient 8-Normal	4304.6
GSM563320	Patient 8-Tumor	5353.24
GSM563306	Patient 1-Tumor	4892.12
GSM563308	Patient 2-Tumor	1965.05
GSM563310	Patient 3-Tumor	3492.11
GSM563312	Patient 4-Tumor	5664.4
GSM563314	Patient 5-Tumor	2941.17
GSM563316	Patient 6-Tumor	2410.77
GSM563318	Patient 7-Tumor	4102.35

## Sheet: Sheet6
GSE62645
Sample	Title	Value
GSM1527105	E005-Tc8	8.04153
GSM1527106	E005-Tn	6.68723
GSM1527107	E012-Tp2	8.56315
GSM1527108	E12-Tn	7.01318
GSM1527109	E021-Tc8	8.40281
GSM1527110	E21-Tn	7.41752
GSM1527111	E028-Tp1	7.46489
GSM1527112	E028-Tn	6.77379
GSM1527113	E033-Tc7	7.42586
GSM1527114	E033-Tn	6.74879
GSM1527115	E041-Tc7	7.57837
GSM1527116	E041-Tn	7.05309
GSM1527117	E042-Tc10	8.21486
GSM1527118	E042-Tn	7.0085
GSM1527119	E045-Tc7	7.53377
GSM1527120	E045-Tn	8.00704
GSM1527121	E048-Tc7	7.43675
GSM1527122	E048-Tn	7.42382
GSM1527123	E052-Tc7	8.07879
GSM1527124	E052-Tn	7.49534
GSM1527125	E058-Tc7	7.76473
GSM1527126	E058-Tn	6.57828
GSM1527127	E064-Tp3	7.52758
GSM1527128	E064-Tn	7.28453
GSM1527129	E073-Tc7	7.9431
GSM1527130	E073-Tn	6.79029
GSM1527131	E082-Tp1	7.87753
GSM1527132	E082-Tn	7.02656
GSM1527133	E086-Tc8	7.42855
GSM1527134	E086-Tn	7.51801
GSM1527135	E088-Tc7	7.8488
GSM1527136	E088-Tn	6.3982
GSM1527137	E094-Tc7	6.65349
GSM1527138	E094-Tn	6.71792
GSM1527139	E109Tp1	6.60301
GSM1527140	E109-Tn	6.89413
GSM1527141	E119-Tc7	7.68649
GSM1527142	E119-Tn	7.493
GSM1527143	E120-Tc7	8.2913
GSM1527144	E120-Tn	7.38949
GSM1527145	E123-Tc7	7.23839
GSM1527146	E123-Tn	7.34322
GSM1527147	E130-Tp1	7.65645
GSM1527148	E130-Tn	7.40357
GSM1527149	E133-Tp4	7.71931
GSM1527150	E133-Tn	6.38618
GSM1527151	E136-Tp1	7.97213
GSM1527152	E136-Tn	7.12819
GSM1527153	E138-Tp1	7.98015
GSM1527154	E138-Tn	6.67405
GSM1527155	E139-Tp1	7.49044
GSM1527156	E139-Tn	7.62855
GSM1527157	E152-Tc5	8.32074
GSM1527158	E152-Tn	6.52928
GSM1527159	E162-Tp1	7.64555
GSM1527160	E162-Tn	6.27925
GSM1527161	E165-Tp1	8.11308
GSM1527162	E165-Tn	6.73972
GSM1527163	E178-Tp1	8.38089
GSM1527164	E178-Tn	6.44035
GSM1527165	E179-Tp1	7.93625
GSM1527166	E179-Tn	7.3122
GSM1527167	E181-Tp1	7.90727
GSM1527168	E181-Tn	7.92212
GSM1527169	E182-Tp2	7.32838
GSM1527170	E182-Tn	6.29641
GSM1527171	E186-Tp2	7.2872
GSM1527172	E186-Tn	7.91647
GSM1527173	E203-Tp1	8.32439
GSM1527174	E203-Tn	7.56794
GSM1527175	E208-Tp1	7.77066
GSM1527176	E208-Tn	6.9753
GSM1527177	E209-Tp2	7.84775
GSM1527178	E209-Tn	7.06826
GSM1527179	E218-Tp1	7.44846
GSM1527180	E218-Tn	7.50211
GSM1527181	E245-Tp1	7.86278
GSM1527182	E245-Tn	7.25513
GSM1527183	E246-Tp1	7.83291
GSM1527184	E246-Tn	7.50385
GSM1527185	E249-Tp1	6.74215
GSM1527186	E249-Tn	7.21072
GSM1527187	E250-Tp1	8.25684
GSM1527188	E250-Tn	6.71879
GSM1527189	E220-Tp1	7.89316
GSM1527190	E220-Tn	7.08207
GSM1527191	E229-Tp1	7.44079
GSM1527192	E229-Tn	7.3379
GSM1527193	E234-Tp1	7.6208
GSM1527194	E234-Tn	7.4387
GSM1527195	6376	7.15409
GSM1527196	9233T	7.85935
GSM1527197	9727	7.43803
GSM1527198	9728T	8.0942
GSM1527199	14694T	7.34376
GSM1527200	17529T	7.18519
GSM1527201	17530	6.16313
GSM1527202	17531T	8.34334
GSM1527203	17797	7.80447
GSM1527204	17798T	7.8483
GSM1527205	18590T	7.36304
GSM1527206	19926	7.30155
GSM1527207	19927T	8.13413
GSM1527208	22505	5.59146
GSM1527209	22506T	7.91316
GSM1527210	26172T	8.40322
GSM1527211	26171	7.92882
GSM1527212	26576T	7.96157
GSM1527213	27775T	8.36202
GSM1527214	27880	6.35554
GSM1527215	27881T	7.23449
GSM1527216	29102T	6.95965
GSM1527217	29163	6.80408
GSM1527218	29164T	8.07795
GSM1527219	29261T	7.65624
GSM1527220	29818T	8.64963
GSM1527221	29819	7.74452
GSM1527222	29826	7.30577
GSM1527223	29827T	7.61736
GSM1527224	31262	7.75418
GSM1527225	31263T	8.22579
GSM1527226	31392	6.42518
GSM1527227	31393T	6.1517
GSM1527228	32018T	7.00676
GSM1527229	32019	7.06091
GSM1527230	32175T	7.52522
GSM1527231	34244	8.13311
GSM1527232	34245T	7.81423
GSM1527233	34434	6.57511
GSM1527234	34435T	7.08218

## Sheet: Sheet7
GSE42952
Sample	Title	Value
GSM463724	P117	11.779	癌旁
GSM463728	P104	11.9586	癌旁
GSM463731	T105	12.6296	癌旁
GSM463732	P105	11.7622	癌旁
GSM463735	T91	12.0559	癌旁
GSM463736	P91	11.8872	癌旁
GSM463739	T138	12.5202	癌旁
GSM463740	P138	12.2326	癌旁
GSM463743	T123	12.4552	癌旁
GSM463744	P123	12.1588	癌旁
GSM1053825	16-TM1	12.5561	癌旁
GSM1053826	D-10167-BT	12.8063	癌
GSM1053827	2-45	12.2526	癌
GSM1053828	3-149	12.8514	癌
GSM1053829	D-10578/1-BT	12.8269	癌
GSM1053830	D-10342-BT	12.7561	癌
GSM1053831	4-M1	12.5219	癌
GSM1053832	7-M2	12.8875	癌
GSM1053833	D-11993-BT	12.6628	癌
GSM1053834	D-10865-BT	12.6792	癌
GSM1053835	6-M2	10.7987	癌
GSM1053836	8-M3	12.4743	癌
GSM1053837	D-12341/2-BT	12.944	癌
GSM1053838	D-11719*-BT	11.9844	癌
GSM1053839	9-167	11.8206	癌
GSM1053840	14-210	13.5702	癌
GSM1053841	D-12411/1-BT	12.8682	癌
GSM1053842	11-179	12.6155	癌
GSM1053843	D-5115-BT	12.7125	癌
GSM1053844	12-180	11.932	癌
GSM1053845	D-12928/2-BT	12.8346	癌
GSM1053846	D-7730/A1-BT	12.3364	癌
GSM1053847	17-TM2	11.3317	癌

## Sheet: Sheet8
GSE71729
GSM1844069	48557-Normal-Pancreas	9.074
GSM1844070	48563-Normal-Pancreas	8.46
GSM1844071	49387-Normal-Pancreas	9.61
GSM1844072	47697-Normal-Pancreas	9.429
GSM1844073	47967-Normal-Pancreas	9.096
GSM1844074	47968-Normal-Pancreas	9.459
GSM1844075	48112-Normal-Pancreas	9.565
GSM1844076	47589-Normal-Pancreas	9.783
GSM1844077	47970-Normal-Pancreas	8.848
GSM1844078	46454-Normal-Pancreas	9.654
GSM1844079	46453-Normal-Pancreas	9.404
GSM1844080	47693-Normal-Pancreas	9.681
GSM1844081	47694-Normal-Pancreas	9.486
GSM1844082	46336-Normal-Pancreas	8.03
GSM1844083	46338-Normal-Pancreas	9.051
GSM1844084	46576-Normal-Pancreas	9.759
GSM1844085	46579-Normal-Pancreas	8.287
GSM1844086	46451-Normal-Pancreas	9.954
GSM1844088	47982-Normal-Pancreas	9.099
GSM1844089	49391-Normal-Pancreas	8.517
GSM1844090	47588-Normal-Pancreas	8.967
GSM1844091	54275-Normal-Pancreas	8.317
GSM1844092	53861-Normal-Pancreas	9.575
GSM1844093	56330-Normal-Pancreas	9.154
GSM1844094	56526-Normal-Pancreas	9.44
GSM1844095	56366-Normal-Pancreas	9.617
GSM1844096	56368-Normal-Pancreas	8.804
GSM1844097	56370-Normal-Pancreas	8.497
GSM1844098	56371-Normal-Pancreas	8.546
GSM1844099	56372-Normal-Pancreas	8.827
GSM1844100	56379-Normal-Liver	7.709
GSM1844105	53862-Primary-Pancreas	9.334
GSM1844106	49360-Primary-Pancreas	9.13
GSM1844107	54249-Primary-Pancreas	10.77
GSM1844108	48661-Primary-Pancreas	10.225
GSM1844109	49071-Primary-Pancreas	8.498
GSM1844110	53838-Primary-Pancreas	8.779
GSM1844111	49073-Primary-Pancreas	8.854
GSM1844112	48556-Primary-Pancreas	9.55
GSM1844113	48558-Primary-Pancreas	10.209
GSM1844114	52042-Primary-Pancreas	8.763
GSM1844115	52043-Primary-Pancreas	9.518
GSM1844116	48562-Primary-Pancreas	10.779
GSM1844117	48564-Primary-Pancreas	9.562
GSM1844118	48567-Primary-Pancreas	9.939
GSM1844119	48568-Primary-Pancreas	9.802
GSM1844120	49388-Primary-Pancreas	9.268
GSM1844121	46648-Primary-Pancreas	9.358
GSM1844122	46649-Primary-Pancreas	10.345
GSM1844123	46650-Primary-Pancreas	10.144
GSM1844124	46651-Primary-Pancreas	10.376
GSM1844125	47702-Primary-Pancreas	9.798
GSM1844126	46652-Primary-Pancreas	10.745
GSM1844127	46987-Primary-Pancreas	9.497
GSM1844128	46653-Primary-Pancreas	9.964
GSM1844129	46832-Primary-Pancreas	10.773
GSM1844130	46831-Primary-Pancreas	9.248
GSM1844131	46985-Primary-Pancreas	9.717
GSM1844132	46828-Primary-Pancreas	10.742
GSM1844133	47692-Primary-Pancreas	9.414
GSM1844134	46986-Primary-Pancreas	10.498
GSM1844135	47590-Primary-Pancreas	9.475
GSM1844136	47969-Primary-Pancreas	9.737
GSM1844137	47989-Primary-Pancreas	9.734
GSM1844138	46581-Primary-Pancreas	8.693
GSM1844139	46582-Primary-Pancreas	9.382
GSM1844140	46830-Primary-Pancreas	9.987
GSM1844141	46584-Primary-Pancreas	9.361
GSM1844142	47703-Primary-Pancreas	9.654
GSM1844143	47708-Primary-Pancreas	9.634
GSM1844144	46450-Primary-Pancreas	9.567
GSM1844145	47695-Primary-Pancreas	9.182
GSM1844146	48550-Primary-Pancreas	9.011
GSM1844147	46339-Primary-Pancreas	10.166
GSM1844148	46578-Primary-Pancreas	9.972
GSM1844149	46585-Primary-Pancreas	9.257
GSM1844150	46337-Primary-Pancreas	10.186
GSM1844151	46587-Primary-Pancreas	9.748
GSM1844152	47700-Primary-Pancreas	9.317
GSM1844153	46826-Primary-Pancreas	10.32
GSM1844154	46592-Primary-Pancreas	10.294
GSM1844155	46452-Primary-Pancreas	9.925
GSM1844156	46460-Primary-Pancreas	10.12
GSM1844157	47983-Primary-Pancreas	9.656
GSM1844158	46642-Primary-Pancreas	9.234
GSM1844159	47701-Primary-Pancreas	10.197
GSM1844160	46643-Primary-Pancreas	10.148
GSM1844161	47965-Primary-Pancreas	9.319
GSM1844162	46644-Primary-Pancreas	10.399
GSM1844163	46645-Primary-Pancreas	10.287
GSM1844164	46646-Primary-Pancreas	9.112
GSM1844165	49390-Primary-Pancreas	9.207
GSM1844166	49392-Primary-Pancreas	10.147
GSM1844167	64482-Primary-Pancreas	11.202
GSM1844168	64500-Primary-Pancreas	11.181
GSM1844169	72613-Primary-Pancreas	10.574
GSM1844170	64501-Primary-Pancreas	10.982
GSM1844171	72616-Primary-Pancreas	9.696
GSM1844172	64502-Primary-Pancreas	10.216
GSM1844173	64503-Primary-Pancreas	10.945
GSM1844174	64504-Primary-Pancreas	10.167
GSM1844175	64505-Primary-Pancreas	8.207
GSM1844176	64507-Primary-Pancreas	10.543
GSM1844177	64508-Primary-Pancreas	8.504
GSM1844178	64509-Primary-Pancreas	11.014
GSM1844179	64510-Primary-Pancreas	11.453
GSM1844180	46647-Primary-Pancreas	10.064
GSM1844181	48569-Primary-Pancreas	9.792
GSM1844182	64498-Primary-Pancreas	11.182
GSM1844183	64490-Primary-Pancreas	9.697
GSM1844184	64491-Primary-Pancreas	7.708
GSM1844185	64492-Primary-Pancreas	10.253
GSM1844186	64494-Primary-Pancreas	10.388
GSM1844187	64495-Primary-Pancreas	10.743
GSM1844188	56525-Primary-Pancreas	10.682
GSM1844189	56527-Primary-Pancreas	8.895
GSM1844190	56536-Primary-Pancreas	10.862
GSM1844191	56537-Primary-Pancreas	9.805
GSM1844192	56538-Primary-Pancreas	9.818
GSM1844193	56539-Primary-Pancreas	10.217
GSM1844194	56367-Primary-Pancreas	10.665
GSM1844195	56369-Primary-Pancreas	10.588
GSM1844196	56528-Primary-Pancreas	9.556
GSM1844197	56529-Primary-Pancreas	9.391
GSM1844198	56530-Primary-Pancreas	9.73
GSM1844199	56540-Primary-Pancreas	9.83
GSM1844200	56377-Primary-Pancreas	10.956
GSM1844201	56373-Primary-Pancreas	10.328
GSM1844202	56374-Primary-Pancreas	9.892
GSM1844203	56541-Primary-Pancreas	9.614
GSM1844204	56542-Primary-Pancreas	10.31
GSM1844205	56375-Primary-Pancreas	8.904
GSM1844206	56535-Primary-Pancreas	10.194
GSM1844207	54175-Primary-Pancreas	10.182
GSM1844208	54301-Primary-Pancreas	9.574
GSM1844209	54291-Primary-Pancreas	10.055
GSM1844210	54302-Primary-Pancreas	10.347
GSM1844211	54303-Primary-Pancreas	10.342
GSM1844212	54172-Primary-Pancreas	9.009
GSM1844213	54304-Primary-Pancreas	10.054
GSM1844214	54305-Primary-Pancreas	9.861
GSM1844215	54309-Primary-Pancreas	9.175
GSM1844216	54306-Primary-Pancreas	9.757
GSM1844217	54307-Primary-Pancreas	10.048
GSM1844218	54292-Primary-Pancreas	9.408
GSM1844219	54243-Primary-Pancreas	9.973
GSM1844220	54308-Primary-Pancreas	10.355
GSM1844221	54293-Primary-Pancreas	10.216
GSM1844222	54310-Primary-Pancreas	10.383
GSM1844223	54315-Primary-Pancreas	9.732
GSM1844224	54311-Primary-Pancreas	10.791
GSM1844225	54312-Primary-Pancreas	10.1
GSM1844226	54299-Primary-Pancreas	9.736
GSM1844227	54313-Primary-Pancreas	10.296
GSM1844228	54314-Primary-Pancreas	10.217
GSM1844229	54294-Primary-Pancreas	10.103
GSM1844230	54295-Primary-Pancreas	10.13
GSM1844231	54173-Primary-Pancreas	10.51
GSM1844232	54316-Primary-Pancreas	8.127
GSM1844233	54317-Primary-Pancreas	10.003
GSM1844234	54297-Primary-Pancreas	9.912
GSM1844235	54300-Primary-Pancreas	9.856
GSM1844236	54318-Primary-Pancreas	10.011
GSM1844237	54296-Primary-Pancreas	10.177
GSM1844238	54174-Primary-Pancreas	11.038
GSM1844239	54298-Primary-Pancreas	9.78
GSM1844240	54171-Primary-Pancreas	9.313
GSM1844241	64496-Primary-Pancreas	10.314
GSM1844242	56322-Primary-Pancreas	9.007
GSM1844243	56326-Primary-Pancreas	9.514
GSM1844244	56534-Primary-Pancreas	10.378
GSM1844245	56531-Primary-Pancreas	9.566
GSM1844246	56523-Primary-Pancreas	9.701
GSM1844247	56316-Primary-Pancreas	8.525
GSM1844248	56320-Primary-Pancreas	8.887
GSM1844249	64497-Primary-Pancreas	8.344

## Sheet: Sheet9
TCGA数据
sample	samples	sample_type	CAPN2
TCGA-HZ-A9TJ-06	TCGA-HZ-A9TJ-06	Metastatic	13.13
TCGA-H6-8124-11	TCGA-H6-8124-11	Solid Tissue Normal	12.66
TCGA-YB-A89D-11	TCGA-YB-A89D-11	Solid Tissue Normal	12.56
TCGA-HV-A5A3-11	TCGA-HV-A5A3-11	Solid Tissue Normal	12.51
TCGA-H6-A45N-11	TCGA-H6-A45N-11	Solid Tissue Normal	11.45
TCGA-FZ-5919-11	TCGA-FZ-5919-11	Solid Tissue Normal
TCGA-FZ-5920-11	TCGA-FZ-5920-11	Solid Tissue Normal
TCGA-FZ-5922-11	TCGA-FZ-5922-11	Solid Tissue Normal
TCGA-FZ-5923-11	TCGA-FZ-5923-11	Solid Tissue Normal
TCGA-FZ-5924-11	TCGA-FZ-5924-11	Solid Tissue Normal
TCGA-FZ-5926-11	TCGA-FZ-5926-11	Solid Tissue Normal
TCGA-IB-A6UF-01	TCGA-IB-A6UF-01	Primary Tumor	14.52
TCGA-S4-A8RM-01	TCGA-S4-A8RM-01	Primary Tumor	14.23
TCGA-2J-AABH-01	TCGA-2J-AABH-01	Primary Tumor	14.13
TCGA-3A-A9IU-01	TCGA-3A-A9IU-01	Primary Tumor	14.13
TCGA-2J-AAB6-01	TCGA-2J-AAB6-01	Primary Tumor	14.06
TCGA-HZ-7926-01	TCGA-HZ-7926-01	Primary Tumor	14.06
TCGA-M8-A5N4-01	TCGA-M8-A5N4-01	Primary Tumor	13.93
TCGA-XD-AAUL-01	TCGA-XD-AAUL-01	Primary Tumor	13.91
TCGA-HZ-7919-01	TCGA-HZ-7919-01	Primary Tumor	13.9
TCGA-2L-AAQJ-01	TCGA-2L-AAQJ-01	Primary Tumor	13.89
TCGA-HZ-A8P0-01	TCGA-HZ-A8P0-01	Primary Tumor	13.88
TCGA-HZ-A8P1-01	TCGA-HZ-A8P1-01	Primary Tumor	13.86
TCGA-IB-AAUN-01	TCGA-IB-AAUN-01	Primary Tumor	13.81
TCGA-HV-A5A3-01	TCGA-HV-A5A3-01	Primary Tumor	13.8
TCGA-US-A77G-01	TCGA-US-A77G-01	Primary Tumor	13.74
TCGA-FB-A545-01	TCGA-FB-A545-01	Primary Tumor	13.73
TCGA-IB-7889-01	TCGA-IB-7889-01	Primary Tumor	13.72
TCGA-IB-A5SS-01	TCGA-IB-A5SS-01	Primary Tumor	13.72
TCGA-IB-A7LX-01	TCGA-IB-A7LX-01	Primary Tumor	13.72
TCGA-HZ-8636-01	TCGA-HZ-8636-01	Primary Tumor	13.71
TCGA-LB-A9Q5-01	TCGA-LB-A9Q5-01	Primary Tumor	13.71
TCGA-2L-AAQL-01	TCGA-2L-AAQL-01	Primary Tumor	13.69
TCGA-IB-7646-01	TCGA-IB-7646-01	Primary Tumor	13.66
TCGA-FB-AAQ2-01	TCGA-FB-AAQ2-01	Primary Tumor	13.64
TCGA-2J-AABE-01	TCGA-2J-AABE-01	Primary Tumor	13.63
TCGA-FB-AAQ6-01	TCGA-FB-AAQ6-01	Primary Tumor	13.63
TCGA-HV-AA8X-01	TCGA-HV-AA8X-01	Primary Tumor	13.63
TCGA-IB-7645-01	TCGA-IB-7645-01	Primary Tumor	13.63
TCGA-IB-7885-01	TCGA-IB-7885-01	Primary Tumor	13.63
TCGA-RB-AA9M-01	TCGA-RB-AA9M-01	Primary Tumor	13.63
TCGA-2L-AAQA-01	TCGA-2L-AAQA-01	Primary Tumor	13.59
TCGA-2J-AABU-01	TCGA-2J-AABU-01	Primary Tumor	13.58
TCGA-HZ-7922-01	TCGA-HZ-7922-01	Primary Tumor	13.56
TCGA-HZ-A49I-01	TCGA-HZ-A49I-01	Primary Tumor	13.56
TCGA-3A-A9IH-01	TCGA-3A-A9IH-01	Primary Tumor	13.55
TCGA-FB-AAPU-01	TCGA-FB-AAPU-01	Primary Tumor	13.55
TCGA-3A-A9J0-01	TCGA-3A-A9J0-01	Primary Tumor	13.53
TCGA-H6-8124-01	TCGA-H6-8124-01	Primary Tumor	13.52
TCGA-HZ-8638-01	TCGA-HZ-8638-01	Primary Tumor	13.52
TCGA-IB-7893-01	TCGA-IB-7893-01	Primary Tumor	13.52
TCGA-3E-AAAZ-01	TCGA-3E-AAAZ-01	Primary Tumor	13.5
TCGA-IB-7647-01	TCGA-IB-7647-01	Primary Tumor	13.49
TCGA-IB-AAUU-01	TCGA-IB-AAUU-01	Primary Tumor	13.49
TCGA-L1-A7W4-01	TCGA-L1-A7W4-01	Primary Tumor	13.48
TCGA-2J-AAB4-01	TCGA-2J-AAB4-01	Primary Tumor	13.46
TCGA-2L-AAQI-01	TCGA-2L-AAQI-01	Primary Tumor	13.46
TCGA-RB-A7B8-01	TCGA-RB-A7B8-01	Primary Tumor	13.46
TCGA-HZ-A77O-01	TCGA-HZ-A77O-01	Primary Tumor	13.44
TCGA-PZ-A5RE-01	TCGA-PZ-A5RE-01	Primary Tumor	13.44
TCGA-2J-AABO-01	TCGA-2J-AABO-01	Primary Tumor	13.42
TCGA-HV-A5A4-01	TCGA-HV-A5A4-01	Primary Tumor	13.41
TCGA-IB-7886-01	TCGA-IB-7886-01	Primary Tumor	13.41
TCGA-FB-A78T-01	TCGA-FB-A78T-01	Primary Tumor	13.4
TCGA-IB-A5SP-01	TCGA-IB-A5SP-01	Primary Tumor	13.4
TCGA-F2-A8YN-01	TCGA-F2-A8YN-01	Primary Tumor	13.38
TCGA-FB-AAPP-01	TCGA-FB-AAPP-01	Primary Tumor	13.38
TCGA-HZ-A9TJ-01	TCGA-HZ-A9TJ-01	Primary Tumor	13.37
TCGA-IB-8127-01	TCGA-IB-8127-01	Primary Tumor	13.35
TCGA-LB-A8F3-01	TCGA-LB-A8F3-01	Primary Tumor	13.35
TCGA-HZ-A4BH-01	TCGA-HZ-A4BH-01	Primary Tumor	13.34
TCGA-2J-AABF-01	TCGA-2J-AABF-01	Primary Tumor	13.32
TCGA-FB-A4P6-01	TCGA-FB-A4P6-01	Primary Tumor	13.32
TCGA-IB-A6UG-01	TCGA-IB-A6UG-01	Primary Tumor	13.32
TCGA-YY-A8LH-01	TCGA-YY-A8LH-01	Primary Tumor	13.32
TCGA-HZ-7924-01	TCGA-HZ-7924-01	Primary Tumor	13.31
TCGA-IB-7890-01	TCGA-IB-7890-01	Primary Tumor	13.31
TCGA-FB-AAPQ-01	TCGA-FB-AAPQ-01	Primary Tumor	13.3
TCGA-FB-AAQ0-01	TCGA-FB-AAQ0-01	Primary Tumor	13.29
TCGA-H6-A45N-01	TCGA-H6-A45N-01	Primary Tumor	13.28
TCGA-HZ-7925-01	TCGA-HZ-7925-01	Primary Tumor	13.27
TCGA-2J-AAB1-01	TCGA-2J-AAB1-01	Primary Tumor	13.26
TCGA-IB-7654-01	TCGA-IB-7654-01	Primary Tumor	13.24
TCGA-S4-A8RP-01	TCGA-S4-A8RP-01	Primary Tumor	13.22
TCGA-H8-A6C1-01	TCGA-H8-A6C1-01	Primary Tumor	13.21
TCGA-HZ-8001-01	TCGA-HZ-8001-01	Primary Tumor	13.21
TCGA-HZ-A4BK-01	TCGA-HZ-A4BK-01	Primary Tumor	13.21
TCGA-IB-A5SO-01	TCGA-IB-A5SO-01	Primary Tumor	13.21
TCGA-FB-A7DR-01	TCGA-FB-A7DR-01	Primary Tumor	13.2
TCGA-IB-7652-01	TCGA-IB-7652-01	Primary Tumor	13.2
TCGA-HV-A5A6-01	TCGA-HV-A5A6-01	Primary Tumor	13.19
TCGA-XN-A8T3-01	TCGA-XN-A8T3-01	Primary Tumor	13.19
TCGA-F2-A44H-01	TCGA-F2-A44H-01	Primary Tumor	13.17
TCGA-FB-AAQ1-01	TCGA-FB-AAQ1-01	Primary Tumor	13.17
TCGA-HZ-8005-01	TCGA-HZ-8005-01	Primary Tumor	13.17
TCGA-LB-A7SX-01	TCGA-LB-A7SX-01	Primary Tumor	13.16
TCGA-F2-A7TX-01	TCGA-F2-A7TX-01	Primary Tumor	13.15
TCGA-YH-A8SY-01	TCGA-YH-A8SY-01	Primary Tumor	13.15
TCGA-HZ-7289-01	TCGA-HZ-7289-01	Primary Tumor	13.14
TCGA-IB-A5SQ-01	TCGA-IB-A5SQ-01	Primary Tumor	13.14
TCGA-FB-AAPZ-01	TCGA-FB-AAPZ-01	Primary Tumor	13.12
TCGA-3A-A9IB-01	TCGA-3A-A9IB-01	Primary Tumor	13.11
TCGA-HZ-8317-01	TCGA-HZ-8317-01	Primary Tumor	13.1
TCGA-3A-A9I7-01	TCGA-3A-A9I7-01	Primary Tumor	13.08
TCGA-Q3-AA2A-01	TCGA-Q3-AA2A-01	Primary Tumor	13.07
TCGA-US-A774-01	TCGA-US-A774-01	Primary Tumor	13.07
TCGA-2J-AABI-01	TCGA-2J-AABI-01	Primary Tumor	13.05
TCGA-3E-AAAY-01	TCGA-3E-AAAY-01	Primary Tumor	13.05
TCGA-F2-A44G-01	TCGA-F2-A44G-01	Primary Tumor	13.05
TCGA-XD-AAUI-01	TCGA-XD-AAUI-01	Primary Tumor	13.05
TCGA-HZ-8002-01	TCGA-HZ-8002-01	Primary Tumor	13.03
TCGA-F2-7273-01	TCGA-F2-7273-01	Primary Tumor	13.02
TCGA-IB-7887-01	TCGA-IB-7887-01	Primary Tumor	13.01
TCGA-2J-AAB9-01	TCGA-2J-AAB9-01	Primary Tumor	13
TCGA-3A-A9IZ-01	TCGA-3A-A9IZ-01	Primary Tumor	13
TCGA-IB-AAUV-01	TCGA-IB-AAUV-01	Primary Tumor	12.99
TCGA-2L-AAQE-01	TCGA-2L-AAQE-01	Primary Tumor	12.98
TCGA-F2-6879-01	TCGA-F2-6879-01	Primary Tumor	12.97
TCGA-HV-AA8V-01	TCGA-HV-AA8V-01	Primary Tumor	12.97
TCGA-IB-7644-01	TCGA-IB-7644-01	Primary Tumor	12.97
TCGA-IB-7891-01	TCGA-IB-7891-01	Primary Tumor	12.97
TCGA-3A-A9IC-01	TCGA-3A-A9IC-01	Primary Tumor	12.96
TCGA-HZ-A77Q-01	TCGA-HZ-A77Q-01	Primary Tumor	12.96
TCGA-US-A779-01	TCGA-US-A779-01	Primary Tumor	12.93
TCGA-US-A77E-01	TCGA-US-A77E-01	Primary Tumor	12.93
TCGA-IB-AAUW-01	TCGA-IB-AAUW-01	Primary Tumor	12.92
TCGA-FB-AAQ3-01	TCGA-FB-AAQ3-01	Primary Tumor	12.91
TCGA-RL-AAAS-01	TCGA-RL-AAAS-01	Primary Tumor	12.91
TCGA-XN-A8T5-01	TCGA-XN-A8T5-01	Primary Tumor	12.91
TCGA-F2-7276-01	TCGA-F2-7276-01	Primary Tumor	12.89
TCGA-HZ-8315-01	TCGA-HZ-8315-01	Primary Tumor	12.88
TCGA-IB-7888-01	TCGA-IB-7888-01	Primary Tumor	12.87
TCGA-XD-AAUG-01	TCGA-XD-AAUG-01	Primary Tumor	12.87
TCGA-2J-AABA-01	TCGA-2J-AABA-01	Primary Tumor	12.85
TCGA-IB-AAUM-01	TCGA-IB-AAUM-01	Primary Tumor	12.85
TCGA-US-A776-01	TCGA-US-A776-01	Primary Tumor	12.84
TCGA-FB-AAPY-01	TCGA-FB-AAPY-01	Primary Tumor	12.82
TCGA-FB-AAPS-01	TCGA-FB-AAPS-01	Primary Tumor	12.81
TCGA-HV-A7OP-01	TCGA-HV-A7OP-01	Primary Tumor	12.8
TCGA-2J-AABR-01	TCGA-2J-AABR-01	Primary Tumor	12.79
TCGA-IB-7651-01	TCGA-IB-7651-01	Primary Tumor	12.79
TCGA-IB-A5ST-01	TCGA-IB-A5ST-01	Primary Tumor	12.79
TCGA-OE-A75W-01	TCGA-OE-A75W-01	Primary Tumor	12.79
TCGA-3A-A9I5-01	TCGA-3A-A9I5-01	Primary Tumor	12.77
TCGA-HZ-A49G-01	TCGA-HZ-A49G-01	Primary Tumor	12.77
TCGA-S4-A8RO-01	TCGA-S4-A8RO-01	Primary Tumor	12.76
TCGA-YB-A89D-01	TCGA-YB-A89D-01	Primary Tumor	12.76
TCGA-2J-AAB8-01	TCGA-2J-AAB8-01	Primary Tumor	12.75
TCGA-HV-A5A5-01	TCGA-HV-A5A5-01	Primary Tumor	12.74
TCGA-HZ-7918-01	TCGA-HZ-7918-01	Primary Tumor	12.72
TCGA-IB-AAUS-01	TCGA-IB-AAUS-01	Primary Tumor	12.72
TCGA-US-A77J-01	TCGA-US-A77J-01	Primary Tumor	12.71
TCGA-FB-A4P5-01	TCGA-FB-A4P5-01	Primary Tumor	12.69
TCGA-2J-AABK-01	TCGA-2J-AABK-01	Primary Tumor	12.68
TCGA-IB-7649-01	TCGA-IB-7649-01	Primary Tumor	12.67
TCGA-IB-AAUR-01	TCGA-IB-AAUR-01	Primary Tumor	12.66
TCGA-IB-AAUT-01	TCGA-IB-AAUT-01	Primary Tumor	12.66
TCGA-3A-A9IX-01	TCGA-3A-A9IX-01	Primary Tumor	12.65
TCGA-IB-AAUQ-01	TCGA-IB-AAUQ-01	Primary Tumor	12.65
TCGA-IB-7897-01	TCGA-IB-7897-01	Primary Tumor	12.64
TCGA-IB-A7M4-01	TCGA-IB-A7M4-01	Primary Tumor	12.61
TCGA-IB-AAUO-01	TCGA-IB-AAUO-01	Primary Tumor	12.61
TCGA-HV-A7OL-01	TCGA-HV-A7OL-01	Primary Tumor	12.59
TCGA-XD-AAUH-01	TCGA-XD-AAUH-01	Primary Tumor	12.59
TCGA-HZ-A77P-01	TCGA-HZ-A77P-01	Primary Tumor	12.54
TCGA-HZ-8519-01	TCGA-HZ-8519-01	Primary Tumor	12.53
TCGA-HZ-8003-01	TCGA-HZ-8003-01	Primary Tumor	12.52
TCGA-HZ-A49H-01	TCGA-HZ-A49H-01	Primary Tumor	12.52
TCGA-HZ-7920-01	TCGA-HZ-7920-01	Primary Tumor	12.51
TCGA-3A-A9I9-01	TCGA-3A-A9I9-01	Primary Tumor	12.49
TCGA-FB-A5VM-01	TCGA-FB-A5VM-01	Primary Tumor	12.42
TCGA-2J-AABT-01	TCGA-2J-AABT-01	Primary Tumor	12.41
TCGA-HZ-8637-01	TCGA-HZ-8637-01	Primary Tumor	12.4
TCGA-3A-A9IJ-01	TCGA-3A-A9IJ-01	Primary Tumor	12.38
TCGA-IB-AAUP-01	TCGA-IB-AAUP-01	Primary Tumor	12.38
TCGA-HZ-7923-01	TCGA-HZ-7923-01	Primary Tumor	12.35
TCGA-3A-A9IO-01	TCGA-3A-A9IO-01	Primary Tumor	12.3
TCGA-2J-AABV-01	TCGA-2J-AABV-01	Primary Tumor	12.22
TCGA-Z5-AAPL-01	TCGA-Z5-AAPL-01	Primary Tumor	12.19
TCGA-F2-6880-01	TCGA-F2-6880-01	Primary Tumor	12.18
TCGA-3A-A9IV-01	TCGA-3A-A9IV-01	Primary Tumor	12.11
TCGA-IB-8126-01	TCGA-IB-8126-01	Primary Tumor	12.09
TCGA-Q3-A5QY-01	TCGA-Q3-A5QY-01	Primary Tumor	11.97
TCGA-3A-A9IN-01	TCGA-3A-A9IN-01	Primary Tumor	11.77
TCGA-2J-AABP-01	TCGA-2J-AABP-01	Primary Tumor	11.75
TCGA-3A-A9IL-01	TCGA-3A-A9IL-01	Primary Tumor	11.61
TCGA-3A-A9IS-01	TCGA-3A-A9IS-01	Primary Tumor	11.47
TCGA-3A-A9IR-01	TCGA-3A-A9IR-01	Primary Tumor	11.22
TCGA-2L-AAQM-01	TCGA-2L-AAQM-01	Primary Tumor	10.79
