# Supplementary material for: Calpain2 Upregulation Regulates EMT-Mediated Pancreatic Cancer Metastasis via the Wnt/β-Catenin Signaling Pathway
Source: Front Med (Lausanne). 2022 May 30;9:783592. doi: 10.3389/fmed.2022.783592 (PMC9189366; doi:10.3389/fmed.2022.783592)
Supplement: Supplementary file 1 [file Data_Sheet_1.ZIP › Raw data1/Immunohistochemistry/╨┼╧ó╒√└φ.xlsx]

## Sheet: Sheet1
癌	癌旁	生存状态	sex	age	time	T	N	M	TNM	grade	CD8	PD-L1
7	4	死亡	F	78	6	T3	N0	M0	2A期	Ⅱ级	0.05	1	0.05
6	4	生存	M	72	65	T2	N0	M0	1B期	Ⅱ-Ⅲ级	0.05	1	0.05
7	5	死亡	M	71	15	T2	N0	M0	1B期	Ⅱ级	0.05	1	0.01
7	6	死亡	M	65	8	T2	N1	M0	2B期	Ⅲ级	小于1%	1	小于1%
7	3	死亡	M	60	4	T3	N0	M0	2A期	Ⅱ-Ⅲ级	0.1	1.5	0.02
6	3	生存	F	68	57	T2	N0	M0	1B期	Ⅱ级	0.05	1	0.02
6	2	生存	M	50	57	T3	N0	M0	2A期	Ⅱ级	0.03	1.5	0.01
7	3	死亡	M	58	9	T2-3	N0	M0	1B期？	Ⅱ级	0.01	1.5	0.25
7	2	死亡	F	69	6		N0	M0	1B期	Ⅱ级	小于1%	1	0.05
5	0	死亡	F	78	6	T3	N1	M0	2B期	Ⅱ级	0.01	1	0.01
NA	3	死亡	F	60	32	T3	N1	M0	2B期	Ⅱ级	0.01	——	——
7	0	死亡	M	68	16	T2	N1	M0	2B期	Ⅰ-Ⅱ级	——	——	——
7	4	死亡	M	54	17	T3	N1	M0	2B期	Ⅱ-Ⅲ级	0.05	3	0.05
6	3	死亡	M	57	12	T3？	N1	M0	2B期	Ⅱ-Ⅲ级	0.02	1	0.1
7	2	死亡	F	71	8	T2-3	不详	M0		Ⅱ-Ⅲ级	0.01	1	小于1%
6	2	死亡	M	66	3	T3	N1	M0	2B期	Ⅱ级	0.05	1.5	0.15
7	5	死亡	M	59	16	T3	N1	M0	2B期	Ⅲ级	0.02	1	0.25
6	3	生存	M	77	44	T3	N0	M0	2A期	Ⅱ-Ⅲ级	0.01	2	小于1%
7	5	死亡	M	56	3	T3	N1	M0	2B期	Ⅱ-Ⅲ级	0.02	1.5	0.3
NA	5	死亡	F	79	5	T3	N1	M0	2B期	Ⅱ级	0.1	——	——
7	3	死亡	M	65	28	T2	N0	M0	1B期	Ⅰ-Ⅱ级	0.1	2	0.05
6	2	死亡	M	41	4	T3	N1	M1	4期	Ⅱ-Ⅲ级	0.05	1.5	0.1
6	2	死亡	M	70	2	T3	N0	M0	2A期	Ⅱ级	0.05	2	小于1%
7	3	死亡	M	72	8	T3	N0	M0	2A期	Ⅱ级	0.1	1.5	0.1
7	3	死亡	F	72	8	T1	N1	M0	2B期	Ⅱ-Ⅲ级	0.07	1.5	小于1%
7	3	死亡	M	57	6	T2-3	N0	M0	1B期？	Ⅱ-Ⅲ级	0.15	2	0.4
5	3	生存	M	67	35	T3	N0	M0	2A期	Ⅱ级	0.2	1	0.05
7	6	生存	F	59	34	T3	N0	M0	2A期	Ⅱ-Ⅲ级	0.01	2	小于1%
8	5	死亡	F	85	2	T3	N0	M0	2A期	Ⅲ级	0.1	1.5	0.05
7	2	死亡	M	54	9	T3	N0	M1	4期	Ⅱ-Ⅲ级	0.05	——	——
7	4	生存	F	79	32	T3	N0	M0	2A期	Ⅰ-Ⅱ级	0.05	1.5	0.01
7	2	死亡	M	76	1	T3	N0	M0	2A期	Ⅱ-Ⅲ级	0.02	——	——
7	0	死亡	M	63	8	T3	N1	M0	2B期	Ⅲ级	——	——	——
6	2	生存	F	69	31	T3	N0	M0	2A期	Ⅱ级	小于1%	1.5	小于1%
4	2	生存	F	58	30	T2-3	N1	M0	2B期	Ⅰ-Ⅱ级	0.02	——	——
6	2	死亡	M	77	13	T2-3	N0	M0	1B期？	Ⅱ级	0.25	1	0.1
6	2	生存	M	62	30	T3	N1	M0	2B期	Ⅱ级	0.05	1.5	0.15
5	3	死亡	F	59	23	T1	N0	M0	1A期	Ⅱ级	——	——	——
7	2	死亡	M	59	5	——	N1	M1	4期	Ⅱ-Ⅲ级	0.07	2	0.3
7	2	死亡	F	56	13	T3	N1	M0	2B期	Ⅰ-Ⅱ级	0.07	1.5	0.3
4	2	死亡	M	68	2	T3	N0	M0	2A期	Ⅱ-Ⅲ级	小于1%	1.5	0.25
7	3	死亡	F	73	10	T2-3	N1	M0	2B期	Ⅱ级	0.05	1.5	小于1%
7	2	死亡	M	55	10	T3	不详	M0	2期	Ⅱ-Ⅲ级	0.05	1	小于1%
6	2	生存	M	54	23	T3	N0	M0	2A期	Ⅱ级	0.03	1	0.01
5	2	死亡	M	81	7	T2-3	N0	M0	1B期？	Ⅱ级	0.01	1.5	0.01
6	2	死亡	M	59	4	T2-3	N0	M0	1B期？	Ⅲ级	小于1%	1.5	0.01
6	2	生存	F	76	17	T3	N0	M0	2A期	Ⅲ级	0.01	2	0.02
7	2	死亡	M	71	12	T2-3	不详	M0		Ⅱ级	0.03	2	0.1
7	2	死亡	F	77	3	T3	N0	M0	2A期	Ⅱ-Ⅲ级	0.01	2	0.5
7		死亡	F	63	31	T3	N0	M0	2A期	Ⅱ级	0.07	——	——
8		死亡	F	58	12	T2	N0	M0	1B期	Ⅱ级	0.05	1	0.05
6		死亡	F	53	34	T3	N0	M0	2A期	Ⅱ级	0.01	1	0.05
7		死亡	F	74	4	T3	N1	M0	2B期	Ⅱ级	0.05	1.5	0.1
5		死亡	F	61	30	T1	N0	M0	1A期	Ⅱ级	0.35	3	0.7
5		生存	F	57	62	T3	N0	M0	2A期	Ⅱ级	0.03	1.5	0.02
7		死亡	F	73	9	T2	N1	M0	2B期	Ⅱ级	小于1%	1.5	0.01
5		死亡	F	77	14	T3	N0	M0	2A期	Ⅱ-Ⅲ级	0.01	1.5	0.01
4		死亡	F	71	1		N0	M0	——	Ⅱ级	小于1%	1.5	0.05
7		死亡	M	68	5	T3	N0	M0	2A期	Ⅱ-Ⅲ级	小于1%	1.5	0.1
7		死亡	F	68	4	T3	N1	M1	4期	Ⅱ-Ⅲ级	小于1%	2	0.5
7		死亡	F	69	6	T3	N0	M0	2A期	Ⅱ级	0.01	1.5	0.05
6		死亡	F	76	8	T3	N0	M0	2A期	Ⅱ级	——	1.5	0.5
5		生存	M	38	32	T3	N0	M0	2A期	Ⅱ级	——	1.5	小于1%
6		生存	M	43	28	T2-3	N1	M0	2B期	Ⅱ级	0.1	1	0.05
7		死亡	M	65	7	T2-3	N1	M0	2B期	Ⅲ级	0.05	1.5	0.5
7		死亡	M	68	6					Ⅲ级	0.05	1.5	0.4
	2	死亡	F	56	21	T3	N1	M0	2B期	Ⅱ-Ⅲ级
	4	死亡	F	68	7	T3	N0	M0	2A期	Ⅱ级
	3	死亡	M	78	7	T3	——	M1	4期	Ⅱ-Ⅲ级
	2	死亡	F	90	0.26	T3	N0	M0	2A期	Ⅱ级
	5	死亡	F	60	14	T2-3	N1	M0	2B期	Ⅱ-Ⅲ级
