# Supplementary material for: Calpain2 Upregulation Regulates EMT-Mediated Pancreatic Cancer Metastasis via the Wnt/β-Catenin Signaling Pathway
Source: Front Med (Lausanne). 2022 May 30;9:783592. doi: 10.3389/fmed.2022.783592 (PMC9189366; doi:10.3389/fmed.2022.783592)
Supplement: Supplementary file 1 [file Data_Sheet_1.ZIP › Raw data1/Immunohistochemistry/╔·┤μ╞┌╥╚╧┘░⌐HPanA120Su02╫╩┴╧ ╠φ╝╙CD8║═PDL1.xlsx]

## Sheet: HPanA120Su02资料
组织类型	手术时间	生存状态	随访时间	生存期	组织编码	肿瘤手术器官		性别	年龄		患者主诉	本人肿瘤史	家族肿瘤史	远处转移部位	是否为原发器官	是否为转移，原发灶为	病理分型		病理分级	肿瘤大小CM	肿瘤部位	肿瘤描述	肿瘤质地	肿瘤切面颜色	包膜	病理形态	肿瘤边界	浸润程度	累犯器官详情	神经侵犯	脉管侵犯	淋巴结侵犯	淋巴结总数	阳性数	T	N	M	AJCC第7版临床分期	组织编码	HPanA120Su02的CD8数据	HPanA120Su02的PDL1数据	HPanA120Su02的PDL1数据
癌/癌旁	2009-05-19	死亡	2009-11-22	6	D20A0325	胰腺		女	78					无	是	否	导管腺癌		Ⅱ级	3*2.5*2.5	胰头								侵至十二指肠粘膜下层				2	0	T3	N0	M0	2A期	D20A0325	0.05	1	0.05
癌/癌旁	2009-06-29	生存	2014-11-30	65	D20A0339	胰腺		男	72					无	是	否	导管腺癌		Ⅱ-Ⅲ级	4*3.5*3.5	胰体尾														T2	N0	M0	1B期	D20A0339	0.05	1	0.05
癌/癌旁	2009-07-07	死亡	2010-10-07	15	D20A0342	胰腺		男	71					无	是	否	导管腺癌		Ⅱ级	4*3*3	胰头												3	0	T2	N0	M0	1B期	D20A0342	0.05	1	0.01
癌/癌旁	2009-07-27	死亡	2010-03-19	8	D20A0345	胰腺		男	65					无	是	否	导管腺癌		Ⅲ级	4*4*3.5	胰体尾												13	2	T2	N1	M0	2B期	D20A0345	小于1%	1	小于1%
癌/癌旁	2010-01-12	死亡	2010-05-31	4	D20A0409	胰腺		男	60					无	是	否	导管腺癌		Ⅱ-Ⅲ级	4*3*2.5	胰头								侵至周围脂肪	神经				0	T3	N0	M0	2A期	D20A0409	0.1	1.5	0.02
癌/癌旁	2010-02-22	生存	2014-11-30	57	D20A0411	胰腺		女	68					无	是	否	导管腺癌		Ⅱ级	3.5*2*2cm	胰体									神经		不详	3	0	T2	N0	M0	1B期	D20A0411	0.05	1	0.02
癌/癌旁	2010-02-26	生存	2014-11-30	57	D20A0430	胰腺		男	50					无	是	否	导管腺癌		Ⅱ级	6*4*3	胰体尾								累及胆总管，与脾粘连				3	0	T3	N0	M0	2A期	D20A0430	0.03	1.5	0.01
癌/癌旁	2010-04-28	死亡	2011-01-10	9	D20A0444	胰腺		男	58					无	是	否	导管腺癌		Ⅱ级	4*2.5*2	胰头												6	0	T2-3	N0	M0	1B期？	D20A0444	0.01	1.5	0.25
癌/癌旁	2010-07-22	死亡	2011-01-04	6	D20A0471	胰腺		女	69					无	是	否	导管腺癌		Ⅱ级	4.5*3.5*3	胰体尾									淋巴管,神经	淋巴管,神经		3	0		N0	M0	1B期	D20A0471	小于1%	1	0.05
癌/癌旁	2010-07-28	死亡	2011-01-31	6	D20A0472	胰腺		女	78					无	是	否	导管腺癌		Ⅱ级	4*3*3	胰头								侵犯结肠。累及十二指肠全层。				6	3	T3	N1	M0	2B期	D20A0472	0.01	1	0.01
癌/癌旁	2010-09-06	死亡	2013-05-17	32	D20A0493	胰腺		女	60					无	是	否	导管腺癌		Ⅱ级	4*3*2	胰头								累及十二指肠				13	2	T3	N1	M0	2B期	D20A0493	0.01	——	——
癌/癌旁	2010-09-25	死亡	2012-01-06	16	D20A0494	胰腺		男	68					无	是	否	导管腺癌		Ⅰ-Ⅱ级	2.5*2.5*1	胰头												13	1	T2	N1	M0	2B期	D20A0494	——	——	——
癌/癌旁	2010-09-27	死亡	2012-02-03	17	D20A0495	胰腺		男	54					无	是	否	导管腺癌		Ⅱ-Ⅲ级	4.5*3.5*3	胰头								侵十二指肠粘膜	神经			10	1	T3	N1	M0	2B期	D20A0495	0.05	3	0.05
癌/癌旁	2010-09-30	死亡	2011-09-26	12	D20A0496	胰腺		男	57					无	是	否	导管腺癌		Ⅱ-Ⅲ级	8*3*3	胰体尾									神经			8	3	T3？	N1	M0	2B期	D20A0496	0.02	1	0.1
癌/癌旁	2011-01-11	死亡	2011-09-26	8	D20A0565	胰腺		女	71					无	是	否	导管腺癌		Ⅱ-Ⅲ级	3.5*3.5*2.5	胰头														T2-3	不详	M0		D20A0565	0.01	1	小于1%
癌/癌旁	2011-02-12	死亡	2011-05-08	3	D20A0567	胰腺		男	66					无	是	否	导管腺癌		Ⅱ级	5*4*3	胰体尾								与脾粘连，网膜见癌浸润				4	2	T3	N1	M0	2B期	D20A0567	0.05	1.5	0.15
癌/癌旁	2011-03-14	死亡	2012-07-29	16	D20A0625	胰腺		男	59					无	是	否	导管腺癌		Ⅲ级	3.5*3*3cm	胰头								侵犯胆总管壁及十二指肠粘膜下层				5	2	T3	N1	M0	2B期	D20A0625	0.02	1	0.25
癌/癌旁	2011-03-22	生存	2014-11-30	44	D20A0626	胰腺		男	77					无	是	否	粘液性囊腺癌		Ⅱ-Ⅲ级	9*8*7cm	胰腺								侵十二直肠全层	神经	神经		5	0	T3	N0	M0	2A期	D20A0626	0.01	2	小于1%
癌/癌旁	2011-08-09	死亡	2011-11-01	3	D20A0647	胰腺		男	56					无	是	否	导管腺癌，部分鳞状细胞癌		Ⅱ-Ⅲ级	5*3*1cm	胰头								累及肠系膜上静脉				6	4	T3	N1	M0	2B期	D20A0647	0.02	1.5	0.3
癌/癌旁	2011-08-09	死亡	2012-01-17	5	D20A0648	胰腺		女	79					无	是	否	导管腺癌		Ⅱ级	5*3*3cm	胰体尾								累及结肠、脾、大网膜		神经		3	3	T3	N1	M0	2B期	D20A0648	0.1	——	——
癌/癌旁	2011-08-10	死亡	2013-12-17	28	D20A0649	胰腺		男	65					无	是	否	导管腺癌		Ⅰ-Ⅱ级	4*2*2cm	胰尾										神经				T2	N0	M0	1B期	D20A0649	0.1	2	0.05
癌/癌旁	2011-08-04	死亡	2011-12-23	4	D20A0650	胰腺		男	41					左肝	是	否	导管腺癌		Ⅱ-Ⅲ级	4*3*3cm	胰体尾								累及脾、结肠		神经		1	1	T3	N1	M1	4期	D20A0650	0.05	1.5	0.1
癌/癌旁	2011-09-16	死亡	2011-11-07	2	D20A0692	胰腺		男	70					无	是	否	导管腺癌		Ⅱ级	3*3*1cm	胰头								侵十二指肠肌层				3	0	T3	N0	M0	2A期	D20A0692	0.05	2	小于1%
癌/癌旁	2011-10-28	死亡	2012-06-06	8	D20A0698	胰腺		男	72					无	是	否	导管腺癌		Ⅱ级	4*3*2.5cm	胰腺								侵犯结肠，肠系膜见癌累及	神经			1	0	T3	N0	M0	2A期	D20A0698	0.1	1.5	0.1
癌/癌旁	2011-11-08	死亡	2012-07-12	8	D20A0700	胰腺		女	72					无	是	否	导管腺癌		Ⅱ-Ⅲ级	2*2*1cm	胰头									神经			10	2	T1	N1	M0	2B期	D20A0700	0.07	1.5	小于1%
癌/癌旁	2011-12-14	死亡	2012-06-25	6	D20A0716	胰腺		男	57					无	是	否	腺癌，部分粘液腺癌		Ⅱ-Ⅲ级	7*4*3cm	胰体尾										神经		4	0	T2-3	N0	M0	1B期？	D20A0716	0.15	2	0.4
癌/癌旁	2011-12-29	生存	2014-11-30	35	D20A0717	胰腺		男	67					无	是	否	导管腺癌		Ⅱ级	2*1.5*1cm	胰头								侵十二指肠肌层	神经			6	0	T3	N0	M0	2A期	D20A0717	0.2	1	0.05
癌/癌旁	2012-01-30	生存	2014-11-30	34	D20A0719	胰腺		女	59					无	是	否	导管腺癌		Ⅱ-Ⅲ级	4.5*4*4cm	胰腺								胰管内见癌栓				1	0	T3	N0	M0	2A期	D20A0719	0.01	2	小于1%
癌/癌旁	2012-03-01	死亡	2012-05-14	2	D20A0737	胰腺		女	85					无	是	否	导管腺癌		Ⅲ级	4*2.5*2.5cm	胰头								侵十二指肠粘膜下层及胆总管	神经	淋巴管		8	0	T3	N0	M0	2A期	D20A0737	0.1	1.5	0.05
癌/癌旁	2012-03-12	死亡	2012-12-23	9	D20A0740	胰腺		男	54					肠系膜见癌结节	是	否	导管腺癌		Ⅱ-Ⅲ级	7*2*2cm	胰体尾								侵及脾包膜，肠系膜见癌结节	神经			1	0	T3	N0	M1	4期	D20A0740	0.05	——	——
癌/癌旁	2012-03-22	生存	2014-11-30	32	D20A0741	胰腺		女	79					无	是	否	导管腺癌		Ⅰ-Ⅱ级	7*3*2cm	胰体尾									神经			1	0	T3	N0	M0	2A期	D20A0741	0.05	1.5	0.01
癌/癌旁	2012-03-27	死亡	2012-04-05	1	D20A0743	胰腺		男	76					无	是	否	导管腺癌		Ⅱ-Ⅲ级	4*2.8*2cm	胰头								侵十二指肠粘膜				1	0	T3	N0	M0	2A期	D20A0743	0.02	——	——
癌/癌旁	2012-04-13	死亡	2012-12-17	8	D20A0745	胰腺		男	63					无	是	否	导管腺癌		Ⅲ级	7*5*4cm	胰头								侵十二指肠粘膜下层及胆总管				9	4	T3	N1	M0	2B期	D20A0745	——	——	——
癌/癌旁	2012-04-26	生存	2014-11-30	31	D20A0747	胰腺		女	69					无	是	否	导管腺癌，部分粘液腺癌		Ⅱ级	5*3*3cm	胰头部	胰头癌根治标本。_x000D_“胰头部”导管腺癌II级，部分呈粘液腺癌（5×3×3cm），侵至十二指肠浆膜层。_x000D_胃切缘、十二指肠切缘、胰腺切缘、胆总管切缘、胰腺旁淋巴结（0/3）均阴性。							十二指肠			胰腺旁淋巴结（0/3）	3	0	T3	N0	M0	2A期	D20A0747	小于1%	1.5	小于1%
癌/癌旁	2012-05-02	生存	2014-11-30	30	D20A0748	胰腺		女	58					无	是	否	导管腺癌，部分粘液腺癌		Ⅰ-Ⅱ级	4*4*3cm	胰腺	“胰腺”导管腺癌II级，部分为粘液腺癌（４×４×３ｃｍ），神经束见癌累及，“肠系膜上动脉旁淋巴结”为癌结节；_x000D_胰腺切缘、脾脏、“第8组淋巴结”（0/2）、“第9组淋巴结”（0/6）、“肠系膜上动脉旁淋巴结”（0/1）、“后腹膜淋巴结”神经节组织、“胃左根部淋巴结”（0/1）均阴性。								神经束见癌累及		“第8组淋巴结”（0/2）、“第9组淋巴结”（0/6）、“肠系膜上动脉旁淋巴结”（0/1）、“后腹膜淋巴结”神经节组织、“胃左根部淋巴结”（0/1）；“肠系膜上动脉旁淋巴结”为癌结节	11	有	T2-3	N1	M0	2B期	D20A0748	0.02	——	——
癌/癌旁	2012-05-04	死亡	2013-06-06	13	D20A0749	胰腺		男	77					无	是	否	导管腺癌		Ⅱ级	4*4*3.5cm	胰头	胰头癌根治标本_x000D_“胰头”导管腺癌II级（4×4×3.5ｃｍ），脉管内见癌栓，神经束见癌累及；_x000D_胃切缘、十二指肠切缘、胰腺切缘、“胆管切缘”、胆囊慢性炎、小弯淋巴结（0/5）、大弯淋巴结（0/3）、“第12A、P组淋巴结”（0/1）、“肠系膜根部淋巴结”（0/3）均阴性。								神经束见癌累及	脉管内见癌栓	小弯淋巴结（0/5）、大弯淋巴结（0/3）、“第12A、P组淋巴结”（0/1）、“肠系膜根部淋巴结”（0/3）	12	0	T2-3	N0	M0	1B期？	D20A0749	0.25	1	0.1
癌/癌旁	2012-05-14	生存	2014-11-30	30	D20A0750	胰腺		男	62					无	是	否	导管腺癌		Ⅱ级	5*3.5*3cm	胰头	胰头癌根治标本。_x000D_“胰头”导管腺癌II级（5×3.5×3cm），累及胆囊肌层，“第8A组淋巴结”（1/1）、“第12组淋巴结”（2/2）见癌组织转移。胃切缘、十二指肠切缘、胰腺切缘、胆管切缘、网膜、“第8组淋巴结”（0/5）均阴性。							累及胆囊肌层			“第8A组淋巴结”（1/1）、“第12组淋巴结”（2/2）见癌组织转移。“第8组淋巴结”（0/5）	8	3	T3	N1	M0	2B期	D20A0750	0.05	1.5	0.15
癌/癌旁	2012-05-16	死亡	2014-04-04	23	D20A0752	胰腺		女	59					无	是	否	导管腺癌		Ⅱ级	2*2*1cm	胰头	胰头癌根治标本。_x000D_“胰头”导管腺癌II级（2×2×1cm），神经束见侵犯；_x000D_胃切缘、十二指肠切缘、胰腺切缘、胆总管切缘、胰腺旁淋巴结（0/1）、“胆囊”慢性炎、“第8组淋巴结”（0/4）、“第12组淋巴结”脂肪组织均阴性。								神经束见侵犯		胰腺旁淋巴结（0/1）、“第8组淋巴结”（0/4）	5	0	T1	N0	M0	1A期	D20A0752	——	——	——
癌/癌旁	2012-05-25	死亡	2012-10-26	5	D20A0753	胰腺		男	59					肝脏	是	否	导管腺癌		Ⅱ-Ⅲ级	2.5*1.5*1cm	胰头	胰腺癌根治标本_x000D_:“胰头”导管腺癌II－III级（2.5×1.5×1cm），神经束见癌累及，胰腺切缘见癌累及，“肝结节”见癌转移、“肠系膜钩突组织”为癌结节，“肠系膜上动脉旁淋巴结”（2/3）见癌转移；胃切缘、十二指肠切缘、胆总管切缘、胰头淋巴结（0/3）、“胆囊”慢性炎、“第7组淋巴结”（0/4）、“第8组淋巴结”（0/5）、“第12组淋巴结”（0/4）、“第12P组淋巴结”（0/2）、“门静脉后淋巴结”（0/1）均阴性。							“肠系膜钩突组织”为癌结节	神经束见癌累及		“肠系膜上动脉旁淋巴结”（2/3）见癌转移；胰头淋巴结（0/3）、“胆囊”慢性炎、“第7组淋巴结”（0/4）、“第8组淋巴结”（0/5）、“第12组淋巴结”（0/4）、“第12P组淋巴结”（0/2）、“门静脉后淋巴结”（0/1）均阴性	22	2	——	N1	M1	4期	D20A0753	0.07	2	0.3
癌/癌旁	2012-06-25	死亡	2013-07-06	13	D20A0756	胰腺		女	56					无	是	否	粘液性囊腺癌		Ⅰ-Ⅱ级	6*4*2.5cm	胰体尾	“胰体尾”粘液性囊腺癌（6×4×2.5cm），累及肾上腺。_x000D_胰腺切缘见高级别上皮内瘤。_x000D_“第12组淋巴结”（1/2）见癌转移。_x000D_脾脏，“第7组淋巴结”（0/2），“第9、11组淋巴结”（0/4），“第11组淋巴结”（0/2），“腹腔干淋巴结”（0/3）均阴性。“第7组淋巴结”、“腹腔干淋巴结”另见癌结节。							肾上腺			“第12组淋巴结”（1/2）见癌转移。“第7组淋巴结”（0/2），“第9、11组淋巴结”（0/4），“第11组淋巴结”（0/2），“腹腔干淋巴结”（0/3）均阴性。“第7组淋巴结”、“腹腔干淋巴结”另见癌结节。	13	1	T3	N1	M0	2B期	D20A0756	0.07	1.5	0.3
癌/癌旁	2012-07-20	死亡	2012-09-16	2	D20A0760	胰腺		男	68					无	是	否	腺鳞癌		Ⅱ-Ⅲ级	4*3.5*3cm	胰腺	胰腺癌根治标本：_x000D_“胰腺”腺鳞癌（4×3.5×3cm），累及十二指肠。脉管内见癌栓。_x000D_胃切缘，十二指肠切缘，胰腺切缘，胆总管切缘，胆囊，“脾动脉旁淋巴结”（0/1），“第8组淋巴结”（0/1），“第12组淋巴结”（0/7）均阴性。_x000D_“肝活检”肝小叶结构完整，肝细胞未见明显变性，汇管区纤维组织及小胆管增生，G1S1。							十二指肠		脉管内见癌栓	“脾动脉旁淋巴结”（0/1），“第8组淋巴结”（0/1），“第12组淋巴结”（0/7）均阴性。	9	0	T3	N0	M0	2A期	D20A0760	小于1%	1.5	0.25
癌/癌旁	2012-07-26	死亡	2013-05-16	10	D20A0761	胰腺		男	73					无	是	否	导管腺癌，部分粘液腺癌		Ⅱ级	3*3*1.5cm	胰头	胰头癌根治标本。_x000D_“胰头”导管腺癌II级，部分呈粘液腺癌（3×3×1.5cm），神经束见侵犯；“第8组淋巴结”（1/1）、“第12P组淋巴结”（1/3）、“门静脉后壁淋巴结”（8/8）、“肠系膜动脉淋巴结”（2/2）见癌组织转移。_x000D_胃切缘、十二指肠切缘、胰腺切缘、胆管切缘、“胆囊”、“第6组淋巴结”（0/2）、“第12组淋巴结”纤维脂肪组织均阴性。								神经束		“第8组淋巴结”（1/1）、“第12P组淋巴结”（1/3）、“门静脉后壁淋巴结”（8/8）、“肠系膜动脉淋巴结”（2/2）见癌组织转移。“第6组淋巴结”（0/2）、“第12组淋巴结”纤维脂肪组织均阴性。	16	12	T2-3	N1	M0	2B期	D20A0761	0.05	1.5	小于1%
癌/癌旁	2012-12-24	死亡	2013-10-31	10	D20A0779	胰腺		男	55					无	是	否	导管腺癌		Ⅱ-Ⅲ级	3*3*3cm	胰腺	胰十二指肠切除标本 “胰腺”导管腺癌II-III级（3×3×3cm），累及十二指肠肠壁； 胃切缘、十二指肠切缘、胰腺切缘、胆总管切缘、胆囊慢性炎均阴性。							累及十二指肠肠壁						T3	不详	M0	2期	D20A0779	0.05	1	小于1%
癌/癌旁	2012-12-24	生存	2014-11-30	23	D20A0780	胰腺		男	54					无	是	否	导管腺癌		Ⅱ级	2.5*2*2cm	胰头	胰十二指肠切除标本 “胰头”导管腺癌II级（2.5×2×2cm），侵及十二指肠肠壁，“门静脉壁”见癌累及； 胃切缘、十二指肠切缘、胰腺切缘、胆总管切缘、“胆囊”粘膜慢性炎、“第7、8、9组淋巴结”（0/2）、“第8a组淋巴结”（0/3）、“第12组淋巴结”（0/1）、“第12P组淋巴结”（0/2）、“第16组淋巴结”（0/2）均阴性。							侵及十二指肠肠壁		“门静脉壁”见癌累及	“第7、8、9组淋巴结”（0/2）、“第8a组淋巴结”（0/3）、“第12组淋巴结”（0/1）、“第12P组淋巴结”（0/2）、“第16组淋巴结”（0/2）均阴性。	10	0	T3	N0	M0	2A期	D20A0780	0.03	1	0.01
癌/癌旁	2012-12-31	死亡	2013-07-16	7	D20A0781	胰腺		男	81					无	是	否	导管腺癌		Ⅱ级	2.5*2*2cm	胰腺	胰腺癌根治标本： 胰腺：导管腺癌II级，（2.5×2×2cm），癌组织侵犯神经。 胃切缘、十二指肠切缘、胰腺切缘、胆总管切缘、胆囊慢性炎、“第8组淋巴结”(0/2)、“第12组淋巴结”为脂肪组织、“胰腺钩突淋巴结”(0/1)均阴性。								侵犯神经		“第8组淋巴结”(0/2)、“第12组淋巴结”为脂肪组织、“胰腺钩突淋巴结”(0/1)均阴性。	3	0	T2-3	N0	M0	1B期？	D20A0781	0.01	1.5	0.01
癌/癌旁	2013-06-06	死亡	2013-10-20	4	D20A0794	胰腺		男	59					无	是	否	腺鳞癌		Ⅲ级	3.5*2.5*1cm	胰头	胰十二指肠切除标本。_x000D_“胰头”腺鳞癌III级（3.5×2.5×1cm）。_x000D_胃切缘、十二指肠切缘、胰腺切缘、胆管切缘、胆囊慢性炎、“门静脉淋巴结”示神经脂肪组织、“肠系膜上动脉旁淋巴结”及“腔静脉旁淋巴结”示血管脂肪组织、“第8组淋巴结”（0/1）均阴性。										“门静脉淋巴结”示神经脂肪组织、“肠系膜上动脉旁淋巴结”及“腔静脉旁淋巴结”示血管脂肪组织、“第8组淋巴结”（0/1）均阴性。	1	0	T2-3	N0	M0	1B期？	D20A0794	小于1%	1.5	0.01
癌/癌旁	2013-06-21	生存	2014-11-30	17	D20A0808	胰腺		女	76					无	是	否	低分化癌/腺鳞癌		Ⅲ级	4*3*1cm	胰体尾	胰体尾＋脾切除标本_x000D_。“胰体尾”低分化癌（4×3×1cm），侵犯神经束。_x000D_“十二指肠肠壁”见癌累及。_x000D_切缘，脾脏，肝门淋巴结（0/6），“十二指肠空肠曲”（0/1）均阴性。_x000D_胆囊慢性炎。_x000D_胆石症。							“十二指肠肠壁”见癌累及	侵犯神经束		肝门淋巴结（0/6），“十二指肠空肠曲”（0/1）均阴性。	7	0	T3	N0	M0	2A期	D20A0808	0.01	2	0.02
癌/癌旁	2013-06-24	死亡	2014-06-16	12	D20A0809	胰腺		男	71					无	是	否	导管腺癌		Ⅱ级	4*3*3cm	部分胰腺	“部分胰腺”导管腺癌II级，（4×3×3cm），肿瘤侵犯神经组织。_x000D__x000D_胰腺切缘、脾脏均阴性。								侵犯神经					T2-3	不详	M0		D20A0809	0.03	2	0.1
癌/癌旁	2013-08-07	死亡	2013-11-23	3	D20A0811	胰腺		女	77					无	是	否	导管腺癌		Ⅱ-Ⅲ级	5*3.5*3cm	胰头	胰头癌根治标本_x000D_。“胰头肿块”导管腺癌II级（5×3.5×3cm），累及十二指肠，脉管内见癌栓，神经束见癌累及_x000D_胃切缘、十二指肠切缘、胰腺切缘、胆总管切缘、“胰腺旁淋巴结”（0/3）、胆囊慢性炎、“第7组淋巴结”（0/1）均阴性。							累及十二指肠	神经束见癌累及	脉管内见癌栓	“胰腺旁淋巴结”（0/3）、“第7组淋巴结”（0/1）均阴性。	4	0	T3	N0	M0	2A期	D20A0811	0.01	2	0.5
癌	2009-01-06	死亡	2011-08-01	31	D20A0273	胰腺		女	63					无	是	否	导管腺癌		Ⅱ级	4*3*2	胰头								累及十二指肠肌层				4	0	T3	N0	M0	2A期	D20A0273	0.07	——	——
癌	2009-02-06	死亡	2010-02-18	12	D20A0274	胰腺		女	58					无	是	否	导管腺癌		Ⅱ级	6*2.5*2.5	胰体尾												3	0	T2	N0	M0	1B期	D20A0274	0.05	1	0.05
癌	2009-02-16	死亡	2011-12-23	34	D20A0284	胰腺		女	53					无	是	否	导管腺癌		Ⅱ级	4*3*3	胰								累及门静脉周围	神经					T3	N0	M0	2A期	D20A0284	0.01	1	0.05
癌	2009-03-18	死亡	2009-07-22	4	D20A0299	胰腺		女	74					无	是	否	导管腺癌		Ⅱ级	5*4*1.5	胰头								侵至十二指肠粘膜	淋巴管、神经	淋巴管、神经		13	3	T3	N1	M0	2B期	D20A0299	0.05	1.5	0.1
癌	2009-07-07	死亡	2012-01-19	30	D20A0341	胰腺		女	61					无	是	否	交界性粘液性囊腺瘤，部分癌变		Ⅱ级	8*5*4.5（不是癌的大小）	胰腺												5	0	T1	N0	M0	1A期	D20A0341	0.35	3	0.7
癌	2009-09-22	生存	2014-11-30	62	D20A0371	胰腺		女	57					无	是	否	导管腺癌		Ⅱ级	5*2.5*2.5	胰体尾									神经			6	0	T3	N0	M0	2A期	D20A0371	0.03	1.5	0.02
癌	2009-10-10	死亡	2010-07-18	9	D20A0386	胰腺		女	73					无	是	否	导管腺癌		Ⅱ级	5*4*3	胰头									神经			9	4	T2	N1	M0	2B期	D20A0386	小于1%	1.5	0.01
癌	2009-10-19	死亡	2010-12-15	14	D20A0387	胰腺		女	77					无	是	否	导管腺癌		Ⅱ-Ⅲ级	3.5*3*3	胰头								累及十二指肠粘膜下层				12	0	T3	N0	M0	2A期	D20A0387	0.01	1.5	0.01
癌	2009-12-14	死亡	2010-01-01	1	D20A0488	胰腺		女	71					无	是	否	导管腺癌		Ⅱ级		胰腺	胰腺中分化腺癌伴淋巴结反应性增生（0/3）										淋巴结反应性增生（0/3）	3	0		N0	M0	——	D20A0488	小于1%	1.5	0.05
癌	2010-05-05	死亡	2010-10-01	5	D20A0443	胰腺		男	68					无	是	否	导管腺癌		Ⅱ-Ⅲ级	3*1.5*1.5	胰头								复诊发现侵润十二指肠				6	0	T3	N0	M0	2A期	D20A0443	小于1%	1.5	0.1
癌	2010-06-25	死亡	2010-10-17	4	D20A0468	胰腺		女	68					肝脏	是	否	导管腺癌		Ⅱ-Ⅲ级	3.5*2.5*1.5	胰头部								侵至十二指肠粘膜				7	3	T3	N1	M1	4期	D20A0468	小于1%	2	0.5
癌	2011-02-16	死亡	2011-08-04	6	D20A0568	胰腺		女	69					无	是	否	导管腺癌		Ⅱ级	5*3*3	胰头								侵十二指肠全层		淋巴管		14	0	T3	N0	M0	2A期	D20A0568	0.01	1.5	0.05
癌	2011-04-25	死亡	2011-12-26	8	D20A0627	胰腺		女	76					无	是	否	导管腺癌		Ⅱ级	5*2.5*2cm	胰头								累及十二指肠				6	0	T3	N0	M0	2A期	D20A0627	——	1.5	0.5
癌	2012-03-23	生存	2014-11-30	32	D20A0742	胰腺		男	38					无	是	否	导管腺癌		Ⅱ级	4*3*1.5cm	胰头钩突								侵至十二指肠粘膜，侵犯门静脉	神经	门静脉		7	0	T3	N0	M0	2A期	D20A0742	——	1.5	小于1%
癌	2012-07-13	生存	2014-11-30	28	D20A0759	胰腺		男	43					无	是	否	导管腺癌		Ⅱ级	3*3*1cm	胰头	胰头癌根治标本。_x000D_“胰头”导管腺癌II级（3×3×1cm），神经束见癌侵犯。胰腺旁淋巴结（2/4）见癌转移；“门静脉侧壁”见癌侵犯，另见淋巴结（1/2）癌组织转移。_x000D_胃切缘、十二指肠切缘、胆总管切缘、胰腺切缘、“肠系膜上动脉旁淋巴结”（0/1）、“第7、8、9组淋巴结”（0/5）、“第12组淋巴结”（0/5）、胆囊慢性炎均阴性。								神经束	门静脉侧壁	胰腺旁淋巴结（2/4）见癌转移；“门静脉侧壁”见淋巴结（1/2）癌组织转移。 “肠系膜上动脉旁淋巴结”（0/1）、“第7、8、9组淋巴结”（0/5）、“第12组淋巴结”（0/5）均阴性。	17	3	T2-3	N1	M0	2B期	D20A0759	0.1	1	0.05
癌	2013-06-03	死亡	2014-01-08	7	D20A0793	胰腺		男	65					无	是	否	导管腺癌		Ⅲ级	3.5*3*3cm	胰腺	胰十二指肠癌根治标本_x000D_。“胰腺”导管腺癌III级（3.5×3×3cm），“勾突淋巴结”（3/3），“门静脉壁”，“12P组淋巴结”（1/2）见癌浸润或转移。_x000D_胃切缘，十二指肠切缘，胰腺切缘，“胆管切缘”，“十二指肠韧带淋巴结”纤维神经组织均阴性。									“门静脉壁”见癌浸润。	“勾突淋巴结”（3/3），“12P组淋巴结”（1/2）见癌浸润或转移。“十二指肠韧带淋巴结”纤维神经组织均阴性。	5	4	T2-3	N1	M0	2B期	D20A0793	0.05	1.5	0.5
癌	2013-08-02	死亡	2014-02-16	6	D20A0818	胰腺		男	68						是	否	腺癌，部分肉瘤样癌		Ⅲ级	5.5*4*2.6cm	胰腺低分化腺癌，部分为肉瘤样癌，伴“十二指肠降部肠壁”癌累及。	送检胰腺组织，切面见一结节区，5.5×4×2.6cm，镜下见异型细胞增生，弥漫浸润生长，细胞较大，胞浆丰富，可见核仁及核分裂，小灶呈腺管样，并见局灶导管上皮异型增生，胰腺切缘阴性；一侧见脾脏，近脾门处见一灶血肿形成。另送“十二指肠降部肠壁”，镜下见纤维组织增生，部分区异型细胞弥漫浸润。	腺癌，部分肉瘤样癌						十二指肠降部肠壁										D20A0818	0.05	1.5	0.4
癌旁	2012-03-15	死亡	2013-12-28	21	D20A0739	胰腺		女	56					无	是	否	导管腺癌		Ⅱ-Ⅲ级	2.5*1.5*1cm	胰头								侵十二指肠粘膜下层				12	1	T3	N1	M0	2B期	D20A0739
癌旁	2012-05-16	死亡	2012-12-11	7	D20A0751	胰腺		女	68					无	是	否	导管腺癌		Ⅱ级	3.5*3*2cm	胰头	胰头癌根治标本_x000D_:“胰头”导管腺癌II级（3.5×3×2cm），侵至十二指肠肌层，神经束见癌累及；_x000D_胃切缘、十二指肠切缘、胰腺切缘、胆总管切缘、局部淋巴结（0/1）均阴性。							侵至十二指肠肌层	神经束见癌累及		局部淋巴结（0/1）	1	0	T3	N0	M0	2A期	D20A0751
癌旁	2012-08-20	死亡	2013-03-27	7	D20A0764	胰腺		男	78					左肾门	是	否	导管腺癌		Ⅱ-Ⅲ级	5.5*5.5*5cm	胰体尾	“胰体尾”导管腺癌II-III级（5.5×5.5×5cm），侵犯结肠脾曲至粘膜下层，累及脾脏实质，“左”肾门见癌结节3×3×1.5cm。_x000D_胰腺切缘、两侧肠切缘、输尿管截端均阴性。							侵犯结肠脾曲至粘膜下层，累及脾脏实质						T3	——	M1	4期	D20A0764
癌旁	2012-10-17	死亡	2012-10-25	0.26	D20A0773	胰腺		女	90					无	是	否	导管腺癌，部分粘液腺癌		Ⅱ级	2.5*2*2cm	胰头	胰头癌根治标本_x000D_：“胰头”导管腺癌II级，部分为粘液腺癌（2.5×2×2cm），侵至十二指肠肠壁肌层。_x000D_胃切缘、十二指肠切缘、“胰腺”切缘、“第8组”淋巴结（0/1）阴性。_x000D_“胆囊”慢性炎。							十二指肠肠壁肌层			“第8组”淋巴结（0/1）阴性。	1	0	T3	N0	M0	2A期	D20A0773
癌旁	2012-10-30	死亡	2013-12-08	14	D20A0774	胰腺		女	60					无	是	否	导管腺癌		Ⅱ-Ⅲ级	3*2.5*2.5cm	胰头	胰头癌根治标本_x000D_：“胰头”导管腺癌II-III级（3×2.5×2.5cm）；“门静脉侧壁淋巴结”（1/2）见癌转移，神经束见癌侵犯。_x000D_胃切缘、十二指肠切缘、胰腺切缘、胆总管切缘、胆囊慢性炎、“第8组淋巴结”（0/8）、“第12组淋巴结”（0/14）、“第13组淋巴结”（0/6）、“肠系膜上动脉旁淋巴结”纤维脂肪组织均阴性。								神经束见癌侵犯		“门静脉侧壁淋巴结”（1/2）见癌转移。“第8组淋巴结”（0/8）、“第12组淋巴结”（0/14）、“第13组淋巴结”（0/6）、“肠系膜上动脉旁淋巴结”纤维脂肪组织均阴性。	30	1	T2-3	N1	M0	2B期	D20A0774
