# Supplementary material for: Calpain2 Upregulation Regulates EMT-Mediated Pancreatic Cancer Metastasis via the Wnt/β-Catenin Signaling Pathway
Source: Front Med (Lausanne). 2022 May 30;9:783592. doi: 10.3389/fmed.2022.783592 (PMC9189366; doi:10.3389/fmed.2022.783592)
Supplement: Supplementary file 1 [file Data_Sheet_1.ZIP › Raw data1/RT-qPCR/╩2╛▌╖╓╬÷.xls]

## Sheet: 实验数据分析
	GENE			Mean value			△CT=CTinterest gene-Ctendogenous control		△△CT=△CTsample-△CTcontrol		Fold Change=2-△△CT
Specimen number	GAPDH	CANP2		GAPDH	CANP2		CANP2		CANP2		CANP2
A1 ①	17.2653	24.6651
A1 ①	17.197	24.6558		17.2217	24.6274		7.40564		0		1
A1 ①	17.203	24.5613
A1 ②	17.4191	24.7341
A1 ②	17.406	25.01		17.3712	24.8216		7.4504		0.0447629		0.969449
A1 ②	17.2885	24.7208
A1 ③	16.0563	22.9144
A1 ③	15.9249	22.9414		16.0588	22.9359		6.87712		-0.52852		1.44245
A1 ③	16.1953	22.952
B1 ①	18.2832	23.3933
B1 ①	18.1166	23.4768		18.2252	23.4429		5.21765		-2.18799		4.55669
B1 ①	18.2758	23.4585
B1 ②	17.48	22.6088
B1 ②	17.4804	22.5379		17.5188	22.5908		5.07201		-2.33363		5.04071
B1 ②	17.596	22.6258
B1 ③	18.804	23.7745
B1 ③	18.9141	23.6362		18.808	23.6751		4.86705		-2.53858		5.81018
B1 ③	18.706	23.6145
C1 ①	17.6157	23.2166
C1 ①	17.6851	23.1471		17.6273	23.1839		5.55664		-1.849		3.6025
C1 ①	17.5811	23.1881
C1 ②	18.7181	24.028
C1 ②	18.581	24.1475		18.6318	24.0683		5.43648		-1.96916		3.91539
C1 ②	18.5963	24.0293
C1 ③	17.2801	23.1165
C1 ③	17.2055	23.1807		17.2918	23.1217		5.82982		-1.57581		2.98103
C1 ③	17.39	23.0678
D1 ①	18.5799	22.67
D1 ①	18.3712	22.7198		18.4734	22.6883		4.21492		-3.19072		9.13065
D1 ①	18.4689	22.675
D1 ②	18.635	23.1691
D1 ②	18.8446	23.1229		18.6835	23.0483		4.36483		-3.0408		8.2295
D1 ②	18.571	22.853
D1 ③	17.3205	21.5549
D1 ③	17.2431	21.5118		17.2556	21.5391		4.28346		-3.12217		8.70699
D1 ③	17.2032	21.5505
Specimen number	Fold Change
	CANP2
A1 ①	1		Group
A1 ②	0.969449		A1、HTERT-HPNE
A1 ③	1.44245		B1、SW1990
B1 ①	4.55669		C1、Capan-2
B1 ②	5.04071		D1、Panc-1
B1 ③	5.81018			CAPN2/GAPDH
C1 ①	3.6025		A1	1.14±0.26
C1 ②	3.91539		B1	5.14±0.63
C1 ③	2.98103		C1	3.5±0.48
D1 ①	9.13065		D1	8.69±0.45
D1 ②	8.2295
D1 ③	8.70699
