# Supplementary material for: Calpain2 Upregulation Regulates EMT-Mediated Pancreatic Cancer Metastasis via the Wnt/β-Catenin Signaling Pathway
Source: Front Med (Lausanne). 2022 May 30;9:783592. doi: 10.3389/fmed.2022.783592 (PMC9189366; doi:10.3389/fmed.2022.783592)
Supplement: Supplementary file 1 [file Data_Sheet_1.ZIP › Raw data1/TCGA CAPN2.xls]

## Sheet: paad_tcga_pan_can_atlas_2018_cl
Sample ID	Diagnosis Age	Neoplasm Disease Stage American Joint Committee on Cancer Code	Buffa Hypoxia Score	Cancer Type	Last Alive Less Initial Pathologic Diagnosis Date Calculated Day Value	Disease Free (Months)	Disease Free Status	Months of disease-specific survival	Disease-specific Survival status	Neoplasm Histologic Grade	Overall Survival (Months)	Overall Survival Status	American Joint Committee on Cancer Metastasis Stage Code	Neoplasm Disease Lymph Node Stage American Joint Committee on Cancer Code	American Joint Committee on Cancer Tumor Stage Code	Person Neoplasm Cancer Status	Progress Free Survival (Months)	Progression Free Status	Race Category	Radiation Therapy	Sex	CAPN2
TCGA-3A-A9I5-01	57	NA	5	Pancreatic Adenocarcinoma	0	58.9802	0:DiseaseFree	58.9802	0:ALIVE OR DEAD TUMOR FREE	G1	58.9802	0:LIVING	MX	N0	NA	Tumor Free	58.9802	0:CENSORED	White	Yes	Male	12.77
TCGA-3A-A9IO-01	55	NA	-31	Pancreatic Adenocarcinoma	0	NA	NA	63.8459	0:ALIVE OR DEAD TUMOR FREE	G1	63.8459	0:LIVING	MX	NX	TX	NA	63.8459	0:CENSORED	White	No	Male	12.3
TCGA-3A-A9IL-01	39	STAGE I	-43	Pancreatic Adenocarcinoma	0	NA	NA	90.1141	0:ALIVE OR DEAD TUMOR FREE	G1	90.1141	0:LIVING	MX	NA	T1	Tumor Free	90.1141	0:CENSORED	White	No	Female	11.61
TCGA-3A-A9IX-01	40	STAGE IA	-41	Pancreatic Adenocarcinoma	0	34.0928	0:DiseaseFree	34.0928	0:ALIVE OR DEAD TUMOR FREE	G2	34.0928	0:LIVING	MX	N0	T1	Tumor Free	34.0928	0:CENSORED	White	Yes	Male	12.65
TCGA-3A-A9IH-01	66	STAGE IA	23	Pancreatic Adenocarcinoma	0	NA	NA	33.5668	0:ALIVE OR DEAD TUMOR FREE	G2	33.5668	0:LIVING	MX	N0	T1	With Tumor	25.0847	1:PROGRESSION	White	No	Female	13.55
TCGA-FB-AAQ6-01	85	STAGE IA	-3	Pancreatic Adenocarcinoma	0	NA	NA	8.02183	1:DEAD WITH TUMOR	G2	8.02183	1:DECEASED	MX	N0	T1	With Tumor	7.00266	1:PROGRESSION	White	No	Male	13.63
TCGA-HZ-8519-01	73	STAGE IA	-39	Pancreatic Adenocarcinoma	0	14.9259	0:DiseaseFree	14.9259	0:ALIVE OR DEAD TUMOR FREE	G3	14.9259	0:LIVING	MX	N0	T1	Tumor Free	14.9259	0:CENSORED	White	Yes	Male	12.53
TCGA-HZ-8638-01	84	STAGE IA	-21	Pancreatic Adenocarcinoma	0	4.96433	0:DiseaseFree	4.96433	0:ALIVE OR DEAD TUMOR FREE	GX	4.96433	1:DECEASED	MX	N0	T1	Tumor Free	4.96433	0:CENSORED	White	No	Female	13.52
TCGA-IB-AAUN-01	74	STAGE IB	5	Pancreatic Adenocarcinoma	0	4.3068	1:Recurred/Progressed	4.73419	NA	G2	4.73419	1:DECEASED	M0	N0	T2	NA	4.3068	1:PROGRESSION	White	No	Female	13.81
TCGA-RL-AAAS-01	60	STAGE IB	-21	Pancreatic Adenocarcinoma	0	0.295887	0:DiseaseFree	0.295887	0:ALIVE OR DEAD TUMOR FREE	G2	0.295887	0:LIVING	M0	N0	T2	Tumor Free	0.295887	0:CENSORED	White	No	Female	12.91
TCGA-IB-A5SQ-01	56	STAGE IB	-7	Pancreatic Adenocarcinoma	0	6.47664	1:Recurred/Progressed	7.19992	1:DEAD WITH TUMOR	G2	7.19992	1:DECEASED	M0	N0	T2	With Tumor	6.47664	1:PROGRESSION	White	No	Female	13.14
TCGA-XN-A8T5-01	53	STAGE IB	-27	Pancreatic Adenocarcinoma	0	NA	NA	23.671	0:ALIVE OR DEAD TUMOR FREE	G2	23.671	0:LIVING	M0	N0	T2	With Tumor	7.95608	1:PROGRESSION	White	Yes	Female	12.91
TCGA-XN-A8T3-01	67	STAGE IB	-1	Pancreatic Adenocarcinoma	0	NA	NA	31.2654	0:ALIVE OR DEAD TUMOR FREE	G2	31.2654	0:LIVING	M0	N0	T2	With Tumor	31.2654	0:CENSORED	White	Yes	Male	13.19
TCGA-FB-A5VM-01	74	STAGE IB	23	Pancreatic Adenocarcinoma	0	NA	NA	16.3724	1:DEAD WITH TUMOR	G3	16.3724	1:DECEASED	M0	N0	T2	NA	5.81911	1:PROGRESSION	White	No	Male	12.42
TCGA-IB-7890-01	73	STAGE IB	1	Pancreatic Adenocarcinoma	0	NA	NA	19.6601	1:DEAD WITH TUMOR	G3	19.6601	1:DECEASED	M0	N0	T2	With Tumor	17.0628	1:PROGRESSION	NA	No	Male	13.31
TCGA-3A-A9IS-01	67	STAGE IB	-39	Pancreatic Adenocarcinoma	0	32.8106	0:DiseaseFree	32.8106	0:ALIVE OR DEAD TUMOR FREE	G1	32.8106	0:LIVING	MX	N0	T2	Tumor Free	32.8106	0:CENSORED	White	NA	Male	11.47
TCGA-HZ-A8P1-01	81	STAGE IB	-17	Pancreatic Adenocarcinoma	0	NA	NA	0.230134	0:ALIVE OR DEAD TUMOR FREE	G1	0.230134	0:LIVING	MX	N0	T2	Tumor Free	0.230134	0:CENSORED	White	NA	Male	13.86
TCGA-3A-A9IV-01	59	STAGE IB	-15	Pancreatic Adenocarcinoma	0	36.2626	0:DiseaseFree	36.2626	0:ALIVE OR DEAD TUMOR FREE	G1	36.2626	0:LIVING	MX	N0	T2	Tumor Free	36.2626	0:CENSORED	White	No	Female	12.11
TCGA-3A-A9IR-01	64	STAGE IB	-33	Pancreatic Adenocarcinoma	0	50.6953	0:DiseaseFree	50.6953	0:ALIVE OR DEAD TUMOR FREE	G1	50.6953	0:LIVING	MX	N0	T2	Tumor Free	50.6953	0:CENSORED	White	No	Female	11.22
TCGA-3A-A9IJ-01	65	STAGE IB	-13	Pancreatic Adenocarcinoma	0	60.9528	0:DiseaseFree	60.9528	0:ALIVE OR DEAD TUMOR FREE	G1	60.9528	0:LIVING	MX	N0	T2	Tumor Free	60.9528	0:CENSORED	White	No	Male	12.38
TCGA-HZ-7920-01	71	STAGE IB	-29	Pancreatic Adenocarcinoma	0	7.75882	0:DiseaseFree	7.75882	0:ALIVE OR DEAD TUMOR FREE	G2	7.75882	1:DECEASED	MX	N0	T2	Tumor Free	7.75882	0:CENSORED	White	Yes	Male	12.51
TCGA-3A-A9IN-01	62	STAGE IB	-29	Pancreatic Adenocarcinoma	0	68.5143	0:DiseaseFree	68.5143	0:ALIVE OR DEAD TUMOR FREE	G2	68.5143	0:LIVING	MX	NX	T2	Tumor Free	68.5143	0:CENSORED	White	Yes	Female	11.77
TCGA-Q3-AA2A-01	64	STAGE IB	-9	Pancreatic Adenocarcinoma	0	NA	NA	3.12325	0:ALIVE OR DEAD TUMOR FREE	G1	3.12325	0:LIVING	MX	N1	T3	NA	3.12325	0:CENSORED	White	No	Female	13.07
TCGA-OE-A75W-01	75	STAGE IIA	13	Pancreatic Adenocarcinoma	0	NA	NA	8.77799	NA	G1	8.77799	1:DECEASED	M0	N0	T3	NA	4.79995	1:PROGRESSION	White	Yes	Male	12.79
TCGA-Z5-AAPL-01	74	STAGE IIA	-25	Pancreatic Adenocarcinoma	0	15.3533	0:DiseaseFree	15.3533	0:ALIVE OR DEAD TUMOR FREE	G1	15.3533	0:LIVING	M0	N0	T3	Tumor Free	15.3533	0:CENSORED	White	No	Female	12.19
TCGA-F2-A44H-01	65	STAGE IIA	-31	Pancreatic Adenocarcinoma	0	19.2655	0:DiseaseFree	19.2655	0:ALIVE OR DEAD TUMOR FREE	G2	19.2655	0:LIVING	M0	N0	T3	Tumor Free	19.2655	0:CENSORED	White	Yes	Male	13.17
TCGA-2J-AABE-01	73	STAGE IIA	-27	Pancreatic Adenocarcinoma	0	22.2244	0:DiseaseFree	22.2244	0:ALIVE OR DEAD TUMOR FREE	G2	22.2244	0:LIVING	M0	N0	T3	Tumor Free	22.2244	0:CENSORED	White	Yes	Male	13.63
TCGA-IB-7888-01	66	STAGE IIA	-19	Pancreatic Adenocarcinoma	0	NA	NA	43.7913	1:DEAD WITH TUMOR	G2	43.7913	1:DECEASED	M0	N0	T3	With Tumor	14.0382	1:PROGRESSION	Black or African American	No	Female	12.87
TCGA-2J-AAB6-01	75	STAGE IIA	23	Pancreatic Adenocarcinoma	0	NA	NA	9.63277	1:DEAD WITH TUMOR	G2	9.63277	1:DECEASED	M0	N0	T3	With Tumor	5.5561	1:PROGRESSION	White	No	Male	14.06
TCGA-F2-A8YN-01	76	STAGE IIA	-17	Pancreatic Adenocarcinoma	0	NA	NA	16.9971	0:ALIVE OR DEAD TUMOR FREE	G2	16.9971	0:LIVING	M0	N0	T3	With Tumor	16.9971	0:CENSORED	White	No	Male	13.38
TCGA-IB-A5SP-01	77	STAGE IIA	-7	Pancreatic Adenocarcinoma	0	NA	NA	15.8464	0:ALIVE OR DEAD TUMOR FREE	G2	15.8464	0:LIVING	M0	N0	T3	With Tumor	9.86291	1:PROGRESSION	White	No	Male	13.4
TCGA-M8-A5N4-01	48	STAGE IIA	-1	Pancreatic Adenocarcinoma	NA	NA	NA	19.1998	0:ALIVE OR DEAD TUMOR FREE	G2	19.1998	0:LIVING	M0	N0	T3	With Tumor	13.6766	1:PROGRESSION	NA	Yes	Female	13.93
TCGA-2J-AABI-01	55	STAGE IIA	13	Pancreatic Adenocarcinoma	0	NA	NA	31.8572	0:ALIVE OR DEAD TUMOR FREE	G3	31.8572	0:LIVING	M0	N0	T3	NA	23.934	1:PROGRESSION	White	Yes	Female	13.05
TCGA-2J-AABH-01	61	STAGE IIA	-15	Pancreatic Adenocarcinoma	0	42.3119	1:Recurred/Progressed	42.3119	0:ALIVE OR DEAD TUMOR FREE	G3	42.3119	0:LIVING	M0	N0	T3	Tumor Free	42.3119	1:PROGRESSION	White	No	Male	14.13
TCGA-2J-AABR-01	60	STAGE IIA	-25	Pancreatic Adenocarcinoma	0	NA	NA	14.3998	0:ALIVE OR DEAD TUMOR FREE	G3	14.3998	0:LIVING	M0	N0	T3	With Tumor	10.7506	1:PROGRESSION	White	No	Female	12.79
TCGA-IB-7893-01	64	STAGE IIA	17	Pancreatic Adenocarcinoma	0	NA	NA	3.84653	1:DEAD WITH TUMOR	G3	3.84653	1:DECEASED	M0	N0	T3	With Tumor	2.63011	1:PROGRESSION	White	No	Male	13.52
TCGA-LB-A8F3-01	64	STAGE IIA	-13	Pancreatic Adenocarcinoma	0	NA	NA	12.4601	0:ALIVE OR DEAD TUMOR FREE	G1	12.4601	0:LIVING	MX	N0	T3	NA	12.4601	0:CENSORED	Black or African American	Yes	Female	13.35
TCGA-HZ-7924-01	60	STAGE IIA	-27	Pancreatic Adenocarcinoma	0	27.3202	1:Recurred/Progressed	27.6161	0:ALIVE OR DEAD TUMOR FREE	G2	27.6161	0:LIVING	MX	N0	T3	NA	27.3202	1:PROGRESSION	White	No	Female	13.31
TCGA-HV-A5A4-01	72	STAGE IIA	-21	Pancreatic Adenocarcinoma	0	7.62731	0:DiseaseFree	7.62731	0:ALIVE OR DEAD TUMOR FREE	G2	7.62731	0:LIVING	MX	N0	T3	NA	7.62731	0:CENSORED	Asian	No	Female	13.41
TCGA-XD-AAUL-01	56	STAGE IIA	-19	Pancreatic Adenocarcinoma	0	16.3724	0:DiseaseFree	16.3724	0:ALIVE OR DEAD TUMOR FREE	G2	16.3724	0:LIVING	MX	N0	T3	NA	16.3724	0:CENSORED	White	No	Male	13.91
TCGA-HZ-7923-01	65	STAGE IIA	-39	Pancreatic Adenocarcinoma	0	10.3232	0:DiseaseFree	10.3232	0:ALIVE OR DEAD TUMOR FREE	G2	10.3232	0:LIVING	MX	N0	T3	NA	10.3232	0:CENSORED	White	No	Male	12.35
TCGA-HV-A7OL-01	70	STAGE IIA	23	Pancreatic Adenocarcinoma	0	NA	NA	8.28484	0:ALIVE OR DEAD TUMOR FREE	G2	8.28484	0:LIVING	MX	N0	T3	NA	4.04379	1:PROGRESSION	Asian	No	Male	12.59
TCGA-H8-A6C1-01	53	STAGE IIA	-31	Pancreatic Adenocarcinoma	0	NA	NA	22.06	0:ALIVE OR DEAD TUMOR FREE	G2	22.06	0:LIVING	MX	N0	T3	Tumor Free	14.9587	1:PROGRESSION	White	No	Male	13.21
TCGA-US-A776-01	61	STAGE IIA	7	Pancreatic Adenocarcinoma	0	39.9776	0:DiseaseFree	39.9776	0:ALIVE OR DEAD TUMOR FREE	G2	39.9776	0:LIVING	MX	N0	T3	Tumor Free	39.9776	0:CENSORED	White	No	Male	12.84
TCGA-HZ-8315-01	54	STAGE IIA	-23	Pancreatic Adenocarcinoma	0	NA	NA	9.83003	1:DEAD WITH TUMOR	G2	9.83003	1:DECEASED	MX	N0	T3	With Tumor	9.83003	1:PROGRESSION	White	NA	Female	12.88
TCGA-3E-AAAZ-01	71	STAGE IIA	-29	Pancreatic Adenocarcinoma	0	NA	NA	71.7362	0:ALIVE OR DEAD TUMOR FREE	G2	71.7362	1:DECEASED	MX	N0	T3	With Tumor	52.6022	1:PROGRESSION	White	NA	Male	13.5
TCGA-FB-AAPU-01	41	STAGE IIA	11	Pancreatic Adenocarcinoma	0	NA	NA	12.5259	1:DEAD WITH TUMOR	G2	12.5259	1:DECEASED	MX	N0	T3	With Tumor	12.5259	1:PROGRESSION	Asian	No	Female	13.55
TCGA-3A-A9I9-01	67	STAGE IIA	-15	Pancreatic Adenocarcinoma	0	NA	NA	20.8436	1:DEAD WITH TUMOR	G2	20.8436	1:DECEASED	MX	N0	T3	With Tumor	16.8656	1:PROGRESSION	White	Yes	Male	12.49
TCGA-FB-AAQ0-01	68	STAGE IIA	5	Pancreatic Adenocarcinoma	0	15.5505	0:DiseaseFree	15.5505	0:ALIVE OR DEAD TUMOR FREE	G3	15.5505	1:DECEASED	MX	N0	T3	Tumor Free	15.5505	0:CENSORED	White	No	Male	13.29
TCGA-FB-A7DR-01	48	STAGE IIA	-25	Pancreatic Adenocarcinoma	0	11.6054	0:DiseaseFree	11.6054	1:DEAD WITH TUMOR	G2	11.6054	1:DECEASED	M0	NX	T3	Tumor Free	11.6054	0:CENSORED	Asian	No	Male	13.2
TCGA-HV-A5A3-01	50	STAGE IIA	5	Pancreatic Adenocarcinoma	0	4.20817	0:DiseaseFree	4.20817	0:ALIVE OR DEAD TUMOR FREE	G2	4.20817	1:DECEASED	MX	NX	T3	Tumor Free	4.20817	0:CENSORED	Asian	No	Male	13.8
TCGA-RB-AA9M-01	43	STAGE IIB	-25	Pancreatic Adenocarcinoma	0	NA	NA	9.40264	0:ALIVE OR DEAD TUMOR FREE	G3	9.40264	0:LIVING	MX	N1	T1	NA	8.4821	1:PROGRESSION	White	Yes	Male	13.63
TCGA-IB-AAUT-01	65	STAGE IIB	-27	Pancreatic Adenocarcinoma	0	9.43551	0:DiseaseFree	9.43551	0:ALIVE OR DEAD TUMOR FREE	G1	9.43551	0:LIVING	M0	N1	T2	With Tumor	9.43551	0:CENSORED	White	No	Male	12.66
TCGA-2J-AAB4-01	48	STAGE IIB	1	Pancreatic Adenocarcinoma	0	23.9669	0:DiseaseFree	23.9669	0:ALIVE OR DEAD TUMOR FREE	G2	23.9669	0:LIVING	M0	N1	T2	Tumor Free	23.9669	0:CENSORED	White	No	Male	13.46
TCGA-IB-AAUM-01	76	STAGE IIB	-41	Pancreatic Adenocarcinoma	0	NA	NA	0.263011	0:ALIVE OR DEAD TUMOR FREE	G3	0.263011	0:LIVING	M0	N1	T2	With Tumor	0.263011	0:CENSORED	White	No	Male	12.85
TCGA-FB-AAPS-01	62	STAGE IIB	-15	Pancreatic Adenocarcinoma	0	NA	NA	7.49581	0:ALIVE OR DEAD TUMOR FREE	G2	7.49581	0:LIVING	MX	N1	T2	NA	7.49581	0:CENSORED	White	Yes	Female	12.81
TCGA-HZ-A77O-01	77	STAGE IIB	19	Pancreatic Adenocarcinoma	0	3.22188	1:Recurred/Progressed	5.26022	1:DEAD WITH TUMOR	G2	5.26022	1:DECEASED	MX	N1	T2	Tumor Free	3.22188	1:PROGRESSION	White	No	Female	13.44
TCGA-FB-AAPY-01	71	STAGE IIB	-7	Pancreatic Adenocarcinoma	0	34.8161	0:DiseaseFree	34.8161	0:ALIVE OR DEAD TUMOR FREE	G2	34.8161	1:DECEASED	MX	N1	T2	Tumor Free	34.8161	0:CENSORED	White	Yes	Male	12.82
TCGA-HV-AA8X-01	75	STAGE IIB	9	Pancreatic Adenocarcinoma	0	NA	NA	17.4902	1:DEAD WITH TUMOR	G2	17.4902	1:DECEASED	MX	N1	T2	With Tumor	12.3286	1:PROGRESSION	Asian	No	Female	13.63
TCGA-HZ-A49G-01	58	STAGE IIB	-25	Pancreatic Adenocarcinoma	0	NA	NA	21.6984	0:ALIVE OR DEAD TUMOR FREE	G2	21.6984	0:LIVING	MX	N1	T2	With Tumor	21.6984	0:CENSORED	White	Yes	Female	12.77
TCGA-FB-AAPZ-01	54	STAGE IIB	1	Pancreatic Adenocarcinoma	0	23.5395	1:Recurred/Progressed	23.5395	0:ALIVE OR DEAD TUMOR FREE	G3	23.5395	0:LIVING	MX	N1	T2	Tumor Free	23.5395	1:PROGRESSION	White	No	Male	13.12
TCGA-IB-7891-01	49	STAGE IIB	-35	Pancreatic Adenocarcinoma	0	17.2601	1:Recurred/Progressed	30.0161	1:DEAD WITH TUMOR	G1	30.0161	1:DECEASED	M0	N1	T3	Tumor Free	17.2601	1:PROGRESSION	White	No	Female	12.97
TCGA-F2-6880-01	70	STAGE IIB	-27	Pancreatic Adenocarcinoma	0	9.69852	0:DiseaseFree	9.69852	0:ALIVE OR DEAD TUMOR FREE	G1	9.69852	0:LIVING	M0	N1	T3	Tumor Free	9.69852	0:CENSORED	White	No	Male	12.18
TCGA-IB-7645-01	44	STAGE IIB	-15	Pancreatic Adenocarcinoma	0	NA	NA	49.3803	1:DEAD WITH TUMOR	G1	49.3803	1:DECEASED	M0	N1	T3	With Tumor	32.3503	1:PROGRESSION	NA	No	Female	13.63
TCGA-IB-7889-01	85	STAGE IIB	-9	Pancreatic Adenocarcinoma	0	NA	NA	15.8135	1:DEAD WITH TUMOR	G1	15.8135	1:DECEASED	M0	N1	T3	With Tumor	11.5725	1:PROGRESSION	White	No	Female	13.72
TCGA-F2-7276-01	64	STAGE IIB	-27	Pancreatic Adenocarcinoma	0	NA	NA	7.10129	1:DEAD WITH TUMOR	G1	7.10129	1:DECEASED	M0	N1	T3	With Tumor	7.10129	1:PROGRESSION	White	No	Male	12.89
TCGA-IB-AAUR-01	67	STAGE IIB	-35	Pancreatic Adenocarcinoma	0	NA	NA	11.1122	0:ALIVE OR DEAD TUMOR FREE	G1	11.1122	0:LIVING	M0	N1	T3	With Tumor	10.4547	1:PROGRESSION	White	No	Male	12.66
TCGA-2J-AAB9-01	70	STAGE IIB	-27	Pancreatic Adenocarcinoma	0	17.1286	1:Recurred/Progressed	20.6135	1:DEAD WITH TUMOR	G1	20.6135	1:DECEASED	M0	N1	T3	With Tumor	17.1286	1:PROGRESSION	White	Yes	Female	13
TCGA-HZ-7919-01	52	STAGE IIB	1	Pancreatic Adenocarcinoma	0	NA	NA	19.4957	1:DEAD WITH TUMOR	G2	19.4957	1:DECEASED	M0	N1	T3	NA	19.4957	1:PROGRESSION	White	NA	Female	13.9
TCGA-2J-AABT-01	72	STAGE IIB	-35	Pancreatic Adenocarcinoma	0	NA	NA	10.4876	0:ALIVE OR DEAD TUMOR FREE	G2	10.4876	0:LIVING	M0	N1	T3	NA	10.4876	0:CENSORED	White	NA	Female	12.41
TCGA-HV-A5A5-01	61	STAGE IIB	-27	Pancreatic Adenocarcinoma	0	9.50127	0:DiseaseFree	9.50127	0:ALIVE OR DEAD TUMOR FREE	G2	9.50127	0:LIVING	M0	N1	T3	NA	9.50127	0:CENSORED	Asian	No	Female	12.74
TCGA-IB-7887-01	62	STAGE IIB	5	Pancreatic Adenocarcinoma	0	NA	NA	3.6164	1:DEAD WITH TUMOR	G2	3.6164	1:DECEASED	M0	N1	T3	NA	3.6164	0:CENSORED	White	No	Female	13.01
TCGA-FB-A78T-01	71	STAGE IIB	-21	Pancreatic Adenocarcinoma	0	12.3286	0:DiseaseFree	12.3286	1:DEAD WITH TUMOR	G2	12.3286	1:DECEASED	M0	N1	T3	NA	12.3286	0:CENSORED	White	No	Female	13.4
TCGA-IB-7649-01	73	STAGE IIB	-29	Pancreatic Adenocarcinoma	0	NA	NA	15.3533	NA	G2	15.3533	1:DECEASED	M0	N1	T3	NA	9.27113	1:PROGRESSION	NA	No	Female	12.67
TCGA-IB-A6UF-01	63	STAGE IIB	15	Pancreatic Adenocarcinoma	0	NA	NA	21.8957	0:ALIVE OR DEAD TUMOR FREE	G2	21.8957	0:LIVING	M0	N1	T3	NA	19.4957	1:PROGRESSION	White	No	Male	14.52
TCGA-XD-AAUH-01	57	STAGE IIB	-35	Pancreatic Adenocarcinoma	0	NA	NA	12.9862	0:ALIVE OR DEAD TUMOR FREE	G2	12.9862	0:LIVING	M0	N1	T3	NA	2.86024	1:PROGRESSION	White	Yes	Female	12.59
TCGA-FB-A545-01	72	STAGE IIB	17	Pancreatic Adenocarcinoma	0	12.4273	1:Recurred/Progressed	24.0655	1:DEAD WITH TUMOR	G2	24.0655	1:DECEASED	M0	N1	T3	NA	12.4273	1:PROGRESSION	White	Yes	Female	13.73
TCGA-2J-AABO-01	43	STAGE IIB	-5	Pancreatic Adenocarcinoma	0	NA	NA	14.4656	0:ALIVE OR DEAD TUMOR FREE	G2	14.4656	0:LIVING	M0	N1	T3	NA	14.4327	1:PROGRESSION	White	Yes	Male	13.42
TCGA-IB-7652-01	49	STAGE IIB	-21	Pancreatic Adenocarcinoma	0	36.69	0:DiseaseFree	36.69	0:ALIVE OR DEAD TUMOR FREE	G2	36.69	0:LIVING	M0	N1	T3	Tumor Free	36.69	0:CENSORED	Asian	No	Female	13.2
TCGA-IB-A5ST-01	64	STAGE IIB	-25	Pancreatic Adenocarcinoma	0	20.8765	0:DiseaseFree	20.8765	0:ALIVE OR DEAD TUMOR FREE	G2	20.8765	0:LIVING	M0	N1	T3	Tumor Free	20.8765	0:CENSORED	White	No	Female	12.79
TCGA-IB-AAUV-01	49	STAGE IIB	-21	Pancreatic Adenocarcinoma	0	13.282	0:DiseaseFree	13.282	0:ALIVE OR DEAD TUMOR FREE	G2	13.282	0:LIVING	M0	N1	T3	Tumor Free	13.282	0:CENSORED	White	No	Male	12.99
TCGA-IB-8127-01	59	STAGE IIB	-3	Pancreatic Adenocarcinoma	0	15.9779	1:Recurred/Progressed	17.1615	0:ALIVE OR DEAD TUMOR FREE	G2	17.1615	0:LIVING	M0	N1	T3	Tumor Free	15.9779	1:PROGRESSION	White	No	Male	13.35
TCGA-IB-AAUP-01	68	STAGE IIB	-33	Pancreatic Adenocarcinoma	0	14.1697	0:DiseaseFree	14.1697	0:ALIVE OR DEAD TUMOR FREE	G2	14.1697	0:LIVING	M0	N1	T3	Tumor Free	14.1697	0:CENSORED	White	No	Male	12.38
TCGA-F2-A44G-01	79	STAGE IIB	23	Pancreatic Adenocarcinoma	0	7.03554	1:Recurred/Progressed	7.66019	1:DEAD WITH TUMOR	G2	7.66019	1:DECEASED	M0	N1	T3	Tumor Free	7.03554	1:PROGRESSION	White	Yes	Female	13.05
TCGA-2J-AABK-01	71	STAGE IIB	-15	Pancreatic Adenocarcinoma	0	15.9122	0:DiseaseFree	15.9122	0:ALIVE OR DEAD TUMOR FREE	G2	15.9122	0:LIVING	M0	N1	T3	Tumor Free	15.9122	0:CENSORED	White	Yes	Male	12.68
TCGA-IB-7897-01	53	STAGE IIB	-31	Pancreatic Adenocarcinoma	0	NA	NA	15.9779	1:DEAD WITH TUMOR	G2	15.9779	1:DECEASED	M0	N1	T3	With Tumor	13.0519	1:PROGRESSION	White	No	Female	12.64
TCGA-IB-7651-01	64	STAGE IIB	-15	Pancreatic Adenocarcinoma	0	16.1752	1:Recurred/Progressed	19.8244	1:DEAD WITH TUMOR	G2	19.8244	1:DECEASED	M0	N1	T3	With Tumor	16.1752	1:PROGRESSION	White	No	Female	12.79
TCGA-IB-7885-01	78	STAGE IIB	21	Pancreatic Adenocarcinoma	0	41.3256	0:DiseaseFree	41.3256	0:ALIVE OR DEAD TUMOR FREE	G2	41.3256	0:LIVING	M0	N1	T3	With Tumor	41.3256	0:CENSORED	White	No	Female	13.63
TCGA-IB-AAUS-01	84	STAGE IIB	-19	Pancreatic Adenocarcinoma	0	NA	NA	7.39718	0:ALIVE OR DEAD TUMOR FREE	G2	7.39718	0:LIVING	M0	N1	T3	With Tumor	7.39718	0:CENSORED	White	No	Female	12.72
TCGA-IB-7647-01	41	STAGE IIB	15	Pancreatic Adenocarcinoma	0	NA	NA	21.8957	1:DEAD WITH TUMOR	G2	21.8957	1:DECEASED	M0	N1	T3	With Tumor	12.8218	1:PROGRESSION	White	No	Male	13.49
TCGA-IB-AAUQ-01	50	STAGE IIB	11	Pancreatic Adenocarcinoma	0	NA	NA	6.01637	1:DEAD WITH TUMOR	G2	6.01637	1:DECEASED	M0	N1	T3	With Tumor	3.51777	1:PROGRESSION	White	No	Male	12.65
TCGA-2J-AABA-01	55	STAGE IIB	-31	Pancreatic Adenocarcinoma	0	NA	NA	19.9559	1:DEAD WITH TUMOR	G2	19.9559	1:DECEASED	M0	N1	T3	With Tumor	5.26022	1:PROGRESSION	White	No	Male	12.85
TCGA-2L-AAQE-01	56	STAGE IIB	-5	Pancreatic Adenocarcinoma	0	NA	NA	22.4874	1:DEAD WITH TUMOR	G2	22.4874	1:DECEASED	M0	N1	T3	With Tumor	22.4874	1:PROGRESSION	White	No	Male	12.98
TCGA-F2-6879-01	57	STAGE IIB	19	Pancreatic Adenocarcinoma	0	6.01637	1:Recurred/Progressed	10.9807	1:DEAD WITH TUMOR	G2	10.9807	1:DECEASED	M0	N1	T3	With Tumor	6.01637	1:PROGRESSION	White	No	Male	12.97
TCGA-IB-7646-01	60	STAGE IIB	25	Pancreatic Adenocarcinoma	0	NA	NA	4.76707	1:DEAD WITH TUMOR	G2	4.76707	1:DECEASED	M0	N1	T3	With Tumor	4.33968	1:PROGRESSION	White	No	Male	13.66
TCGA-IB-A5SO-01	71	STAGE IIB	-19	Pancreatic Adenocarcinoma	0	NA	NA	11.9999	1:DEAD WITH TUMOR	G2	11.9999	1:DECEASED	M0	N1	T3	With Tumor	9.07387	1:PROGRESSION	White	No	Male	13.21
TCGA-H6-8124-01	56	STAGE IIB	17	Pancreatic Adenocarcinoma	0	8.51498	1:Recurred/Progressed	12.8875	0:ALIVE OR DEAD TUMOR FREE	G3	12.8875	0:LIVING	M0	N1	T3	NA	8.51498	1:PROGRESSION	White	Yes	Female	13.52
TCGA-HZ-7918-01	72	STAGE IIB	-23	Pancreatic Adenocarcinoma	0	17.819	1:Recurred/Progressed	31.8572	0:ALIVE OR DEAD TUMOR FREE	G3	31.8572	0:LIVING	M0	N1	T3	NA	17.819	1:PROGRESSION	White	Yes	Male	12.72
TCGA-2J-AAB8-01	71	STAGE IIB	-23	Pancreatic Adenocarcinoma	0	NA	NA	2.63011	0:ALIVE OR DEAD TUMOR FREE	G3	2.63011	0:LIVING	M0	N1	T3	Tumor Free	2.63011	0:CENSORED	White	NA	Male	12.75
TCGA-IB-AAUW-01	63	STAGE IIB	-37	Pancreatic Adenocarcinoma	0	6.08213	1:Recurred/Progressed	7.56156	1:DEAD WITH TUMOR	G3	7.56156	1:DECEASED	M0	N1	T3	Tumor Free	6.08213	1:PROGRESSION	White	No	Female	12.92
TCGA-IB-AAUU-01	35	STAGE IIB	5	Pancreatic Adenocarcinoma	0	8.05471	0:DiseaseFree	8.05471	0:ALIVE OR DEAD TUMOR FREE	G3	8.05471	0:LIVING	M0	N1	T3	Tumor Free	8.05471	0:CENSORED	White	No	Male	13.49
TCGA-2J-AAB1-01	65	STAGE IIB	-25	Pancreatic Adenocarcinoma	0	2.16984	0:DiseaseFree	2.16984	1:DEAD WITH TUMOR	G3	2.16984	1:DECEASED	M0	N1	T3	Tumor Free	2.16984	0:CENSORED	White	No	Male	13.26
TCGA-IB-7886-01	80	STAGE IIB	-9	Pancreatic Adenocarcinoma	0	4.04379	0:DiseaseFree	4.04379	0:ALIVE OR DEAD TUMOR FREE	G3	4.04379	1:DECEASED	M0	N1	T3	Tumor Free	4.04379	0:CENSORED	White	No	Male	13.41
TCGA-L1-A7W4-01	48	STAGE IIB	31	Pancreatic Adenocarcinoma	0	NA	NA	9.13963	1:DEAD WITH TUMOR	G3	9.13963	1:DECEASED	M0	N1	T3	With Tumor	4.24105	1:PROGRESSION	White	No	Female	13.48
TCGA-IB-A5SS-01	64	STAGE IIB	21	Pancreatic Adenocarcinoma	0	2.16984	1:Recurred/Progressed	15.1231	1:DEAD WITH TUMOR	G3	15.1231	1:DECEASED	M0	N1	T3	With Tumor	2.16984	1:PROGRESSION	White	No	Female	13.72
TCGA-IB-AAUO-01	64	STAGE IIB	17	Pancreatic Adenocarcinoma	0	NA	NA	7.85745	1:DEAD WITH TUMOR	G3	7.85745	1:DECEASED	M0	N1	T3	With Tumor	2.43285	1:PROGRESSION	White	No	Female	12.61
TCGA-2J-AABU-01	56	STAGE IIB	17	Pancreatic Adenocarcinoma	0	NA	NA	9.10675	1:DEAD WITH TUMOR	G3	9.10675	1:DECEASED	M0	N1	T3	With Tumor	5.06296	1:PROGRESSION	White	No	Male	13.58
TCGA-IB-A6UG-01	65	STAGE IIB	-15	Pancreatic Adenocarcinoma	0	NA	NA	1.34793	0:ALIVE OR DEAD TUMOR FREE	G3	1.34793	1:DECEASED	M0	N1	T3	With Tumor	1.34793	1:PROGRESSION	White	No	Male	13.32
TCGA-F2-A7TX-01	77	STAGE IIB	15	Pancreatic Adenocarcinoma	0	NA	NA	3.12325	1:DEAD WITH TUMOR	G3	3.12325	1:DECEASED	M0	N1	T3	With Tumor	3.12325	1:PROGRESSION	White	No	Male	13.15
TCGA-F2-7273-01	54	STAGE IIB	-29	Pancreatic Adenocarcinoma	0	NA	NA	19.4628	1:DEAD WITH TUMOR	G3	19.4628	1:DECEASED	M0	N1	T3	With Tumor	8.41635	1:PROGRESSION	Black or African American	Yes	Male	13.02
TCGA-2J-AABF-01	73	STAGE IIB	-19	Pancreatic Adenocarcinoma	0	NA	NA	22.7176	1:DEAD WITH TUMOR	G3	22.7176	1:DECEASED	M0	N1	T3	With Tumor	14.5642	1:PROGRESSION	White	Yes	Male	13.32
TCGA-2J-AABP-01	58	STAGE IIB	27	Pancreatic Adenocarcinoma	0	15.2218	0:DiseaseFree	15.2218	0:ALIVE OR DEAD TUMOR FREE	G4	15.2218	0:LIVING	M0	N1	T3	Tumor Free	15.2218	0:CENSORED	White	No	Female	11.75
TCGA-2J-AABV-01	74	STAGE IIB	-9	Pancreatic Adenocarcinoma	0	NA	NA	21.4354	1:DEAD WITH TUMOR	G4	21.4354	1:DECEASED	M0	N1	T3	With Tumor	4.14242	1:PROGRESSION	White	No	Male	12.22
TCGA-HV-A7OP-01	72	STAGE IIB	-7	Pancreatic Adenocarcinoma	0	NA	NA	32.1531	0:ALIVE OR DEAD TUMOR FREE	GX	32.1531	0:LIVING	M0	N1	T3	NA	11.2437	1:PROGRESSION	Asian	Yes	Male	12.8
TCGA-HZ-7922-01	61	STAGE IIB	-3	Pancreatic Adenocarcinoma	0	NA	NA	0.131505	0:ALIVE OR DEAD TUMOR FREE	G1	0.131505	0:LIVING	MX	N1	T3	NA	0.131505	0:CENSORED	White	NA	Female	13.56
TCGA-HZ-7926-01	57	STAGE IIB	-13	Pancreatic Adenocarcinoma	0	NA	NA	17.03	1:DEAD WITH TUMOR	G1	17.03	1:DECEASED	MX	N1	T3	NA	11.178	1:PROGRESSION	Black or African American	NA	Male	14.06
TCGA-2L-AAQM-01	52	STAGE IIB	1	Pancreatic Adenocarcinoma	0	NA	NA	45.468	0:ALIVE OR DEAD TUMOR FREE	G1	45.468	0:LIVING	MX	N1	T3	NA	45.468	0:CENSORED	White	No	Male	10.79
TCGA-HZ-7289-01	77	STAGE IIB	23	Pancreatic Adenocarcinoma	0	NA	NA	21.7313	1:DEAD WITH TUMOR	G1	21.7313	1:DECEASED	MX	N1	T3	NA	7.49581	1:PROGRESSION	White	No	Male	13.14
TCGA-FB-A4P6-01	54	STAGE IIB	-41	Pancreatic Adenocarcinoma	0	20.3833	1:Recurred/Progressed	25.2162	0:ALIVE OR DEAD TUMOR FREE	G1	25.2162	0:LIVING	MX	N1	T3	NA	20.3833	1:PROGRESSION	White	Yes	Male	13.32
TCGA-HZ-A8P0-01	76	STAGE IIB	-13	Pancreatic Adenocarcinoma	0	NA	NA	0	0:ALIVE OR DEAD TUMOR FREE	G1	0	0:LIVING	MX	N1	T3	Tumor Free	0	0:CENSORED	White	NA	Male	13.88
TCGA-HZ-A77P-01	77	STAGE IIB	-27	Pancreatic Adenocarcinoma	0	10.8492	0:DiseaseFree	10.8492	0:ALIVE OR DEAD TUMOR FREE	G1	10.8492	0:LIVING	MX	N1	T3	Tumor Free	10.8492	0:CENSORED	White	No	Male	12.54
TCGA-HZ-8317-01	69	STAGE IIB	-13	Pancreatic Adenocarcinoma	0	NA	NA	12.4273	1:DEAD WITH TUMOR	G1	12.4273	1:DECEASED	MX	N1	T3	With Tumor	12.4273	1:PROGRESSION	White	Yes	Female	13.1
TCGA-FB-A4P5-01	69	STAGE IIB	-23	Pancreatic Adenocarcinoma	0	NA	NA	5.88487	1:DEAD WITH TUMOR	G2	5.88487	1:DECEASED	MX	N1	T3	NA	5.88487	1:PROGRESSION	White	NA	Female	12.69
TCGA-HZ-8003-01	65	STAGE IIB	-35	Pancreatic Adenocarcinoma	0	NA	NA	19.5943	1:DEAD WITH TUMOR	G2	19.5943	1:DECEASED	MX	N1	T3	NA	19.5943	1:PROGRESSION	White	No	Female	12.52
TCGA-LB-A7SX-01	74	STAGE IIB	-9	Pancreatic Adenocarcinoma	0	NA	NA	12.9204	0:ALIVE OR DEAD TUMOR FREE	G2	12.9204	1:DECEASED	MX	N1	T3	NA	12.9204	0:CENSORED	Black or African American	No	Female	13.16
TCGA-Q3-A5QY-01	58	STAGE IIB	-27	Pancreatic Adenocarcinoma	0	NA	NA	13.6766	0:ALIVE OR DEAD TUMOR FREE	G2	13.6766	0:LIVING	MX	N1	T3	NA	13.6766	0:CENSORED	White	No	Male	11.97
TCGA-HZ-8002-01	61	STAGE IIB	-37	Pancreatic Adenocarcinoma	0	NA	NA	12.0327	1:DEAD WITH TUMOR	G2	12.0327	1:DECEASED	MX	N1	T3	NA	12.0327	1:PROGRESSION	White	No	Male	13.03
TCGA-FB-AAPQ-01	65	STAGE IIB	7	Pancreatic Adenocarcinoma	0	NA	NA	37.1503	NA	G2	37.1503	1:DECEASED	MX	N1	T3	NA	37.1503	0:CENSORED	White	No	Male	13.3
TCGA-HZ-7925-01	66	STAGE IIB	-7	Pancreatic Adenocarcinoma	0	11.967	1:Recurred/Progressed	20.1861	1:DEAD WITH TUMOR	G2	20.1861	1:DECEASED	MX	N1	T3	NA	11.967	1:PROGRESSION	White	No	Male	13.27
TCGA-HZ-A77Q-01	55	STAGE IIB	-5	Pancreatic Adenocarcinoma	0	NA	NA	1.08492	0:ALIVE OR DEAD TUMOR FREE	G2	1.08492	0:LIVING	MX	N1	T3	Tumor Free	1.08492	0:CENSORED	White	NA	Female	12.96
TCGA-3A-A9I7-01	45	STAGE IIB	-23	Pancreatic Adenocarcinoma	0	NA	NA	43.4954	0:ALIVE OR DEAD TUMOR FREE	G2	43.4954	0:LIVING	MX	N1	T3	Tumor Free	43.0351	1:PROGRESSION	Black or African American	NA	Male	13.08
TCGA-FB-AAQ3-01	65	STAGE IIB	7	Pancreatic Adenocarcinoma	0	1.01917	0:DiseaseFree	1.01917	0:ALIVE OR DEAD TUMOR FREE	G2	1.01917	1:DECEASED	MX	N1	T3	Tumor Free	1.01917	0:CENSORED	White	No	Female	12.91
TCGA-HZ-A49H-01	68	STAGE IIB	-25	Pancreatic Adenocarcinoma	0	16.1423	0:DiseaseFree	16.1423	0:ALIVE OR DEAD TUMOR FREE	G2	16.1423	0:LIVING	MX	N1	T3	Tumor Free	16.1423	0:CENSORED	White	No	Female	12.52
TCGA-RB-A7B8-01	81	STAGE IIB	-11	Pancreatic Adenocarcinoma	0	14.7615	1:Recurred/Progressed	15.3204	1:DEAD WITH TUMOR	G2	15.3204	1:DECEASED	MX	N1	T3	Tumor Free	14.7615	1:PROGRESSION	White	No	Female	13.46
TCGA-US-A77G-01	64	STAGE IIB	-23	Pancreatic Adenocarcinoma	0	NA	NA	0.394516	0:ALIVE OR DEAD TUMOR FREE	G2	0.394516	1:DECEASED	MX	N1	T3	Tumor Free	0.394516	0:CENSORED	White	No	Male	13.74
TCGA-S4-A8RO-01	75	STAGE IIB	31	Pancreatic Adenocarcinoma	0	9.56702	1:Recurred/Progressed	17.2601	0:ALIVE OR DEAD TUMOR FREE	G2	17.2601	0:LIVING	MX	N1	T3	Tumor Free	9.56702	1:PROGRESSION	White	Yes	Female	12.76
TCGA-YB-A89D-01	59	STAGE IIB	-7	Pancreatic Adenocarcinoma	0	11.5067	0:DiseaseFree	11.5067	0:ALIVE OR DEAD TUMOR FREE	G2	11.5067	0:LIVING	MX	N1	T3	Tumor Free	11.5067	0:CENSORED	White	Yes	Male	12.76
TCGA-XD-AAUI-01	50	STAGE IIB	15	Pancreatic Adenocarcinoma	0	NA	NA	12.0327	1:DEAD WITH TUMOR	G2	12.0327	1:DECEASED	MX	N1	T3	With Tumor	5.75336	1:PROGRESSION	White	No	Female	13.05
TCGA-3A-A9IZ-01	47	STAGE IIB	19	Pancreatic Adenocarcinoma	0	NA	NA	10.1259	1:DEAD WITH TUMOR	G2	10.1259	1:DECEASED	MX	N1	T3	With Tumor	3.58352	1:PROGRESSION	White	No	Male	13
TCGA-FB-AAQ1-01	49	STAGE IIB	25	Pancreatic Adenocarcinoma	0	NA	NA	4.04379	1:DEAD WITH TUMOR	G2	4.04379	1:DECEASED	MX	N1	T3	With Tumor	4.04379	1:PROGRESSION	White	No	Male	13.17
TCGA-IB-A7LX-01	57	STAGE IIB	9	Pancreatic Adenocarcinoma	0	NA	NA	8.21909	1:DEAD WITH TUMOR	G2	8.21909	1:DECEASED	MX	N1	T3	With Tumor	0.230134	1:PROGRESSION	White	No	Male	13.72
TCGA-3A-A9J0-01	75	STAGE IIB	21	Pancreatic Adenocarcinoma	0	NA	NA	24.4271	0:ALIVE OR DEAD TUMOR FREE	G2	24.4271	0:LIVING	MX	N1	T3	With Tumor	11.9341	1:PROGRESSION	White	No	Male	13.53
TCGA-2L-AAQA-01	76	STAGE IIB	7	Pancreatic Adenocarcinoma	0	NA	NA	4.70132	1:DEAD WITH TUMOR	G2	4.70132	1:DECEASED	MX	N1	T3	With Tumor	4.70132	1:PROGRESSION	White	No	Male	13.59
TCGA-3A-A9IC-01	61	STAGE IIB	13	Pancreatic Adenocarcinoma	0	NA	NA	24.2627	1:DEAD WITH TUMOR	G2	24.2627	1:DECEASED	MX	N1	T3	With Tumor	24.2627	1:PROGRESSION	White	Yes	Female	12.96
TCGA-HZ-A49I-01	77	STAGE IIB	-23	Pancreatic Adenocarcinoma	0	NA	NA	10.1259	1:DEAD WITH TUMOR	G2	10.1259	1:DECEASED	MX	N1	T3	With Tumor	10.1259	1:PROGRESSION	White	Yes	Male	13.56
TCGA-3A-A9IB-01	69	STAGE IIB	29	Pancreatic Adenocarcinoma	0	NA	NA	7.3643	NA	G3	7.3643	1:DECEASED	MX	N1	T3	NA	7.3643	0:CENSORED	White	No	Female	13.11
TCGA-H6-A45N-01	88	STAGE IIB	-29	Pancreatic Adenocarcinoma	0	NA	NA	13.8409	1:DEAD WITH TUMOR	G3	13.8409	1:DECEASED	MX	N1	T3	NA	11.9341	1:PROGRESSION	White	No	Female	13.28
TCGA-HV-AA8V-01	50	STAGE IIB	-25	Pancreatic Adenocarcinoma	0	NA	NA	30.2462	0:ALIVE OR DEAD TUMOR FREE	G3	30.2462	0:LIVING	MX	N1	T3	NA	17.293	1:PROGRESSION	Asian	No	Male	12.97
TCGA-PZ-A5RE-01	44	STAGE IIB	9	Pancreatic Adenocarcinoma	0	NA	NA	15.4519	1:DEAD WITH TUMOR	G3	15.4519	1:DECEASED	MX	N1	T3	NA	12.9204	1:PROGRESSION	White	Yes	Female	13.44
TCGA-LB-A9Q5-01	63	STAGE IIB	-25	Pancreatic Adenocarcinoma	0	NA	NA	10.2903	1:DEAD WITH TUMOR	G3	10.2903	1:DECEASED	MX	N1	T3	NA	9.53414	1:PROGRESSION	White	Yes	Female	13.71
TCGA-HZ-8637-01	76	STAGE IIB	-23	Pancreatic Adenocarcinoma	0	16.9971	0:DiseaseFree	16.9971	0:ALIVE OR DEAD TUMOR FREE	G3	16.9971	1:DECEASED	MX	N1	T3	NA	16.9971	0:CENSORED	White	Yes	Female	12.4
TCGA-S4-A8RP-01	77	STAGE IIB	-25	Pancreatic Adenocarcinoma	0	NA	NA	23.0792	NA	G3	23.0792	1:DECEASED	MX	N1	T3	NA	23.0792	0:CENSORED	White	Yes	Female	13.22
TCGA-HZ-A4BK-01	72	STAGE IIB	-29	Pancreatic Adenocarcinoma	0	NA	NA	21.5998	0:ALIVE OR DEAD TUMOR FREE	G3	21.5998	0:LIVING	MX	N1	T3	NA	21.5998	0:CENSORED	White	Yes	Male	13.21
TCGA-S4-A8RM-01	67	STAGE IIB	-27	Pancreatic Adenocarcinoma	0	24.2299	0:DiseaseFree	24.2299	0:ALIVE OR DEAD TUMOR FREE	G3	24.2299	0:LIVING	MX	N1	T3	Tumor Free	24.2299	0:CENSORED	White	No	Male	14.23
TCGA-IB-A7M4-01	81	STAGE IIB	15	Pancreatic Adenocarcinoma	0	15.8793	0:DiseaseFree	15.8793	0:ALIVE OR DEAD TUMOR FREE	G3	15.8793	0:LIVING	MX	N1	T3	Tumor Free	15.8793	0:CENSORED	White	No	Male	12.61
TCGA-YY-A8LH-01	61	STAGE IIB	15	Pancreatic Adenocarcinoma	0	66.2787	0:DiseaseFree	66.2787	0:ALIVE OR DEAD TUMOR FREE	G3	66.2787	0:LIVING	MX	N1	T3	Tumor Free	66.2787	0:CENSORED	White	Yes	Female	13.32
TCGA-US-A774-01	76	STAGE IIB	-27	Pancreatic Adenocarcinoma	0	NA	NA	22.8491	1:DEAD WITH TUMOR	G3	22.8491	1:DECEASED	MX	N1	T3	With Tumor	12.0327	1:PROGRESSION	White	No	Female	13.07
TCGA-FB-AAQ2-01	81	STAGE IIB	29	Pancreatic Adenocarcinoma	0	NA	NA	5.03008	1:DEAD WITH TUMOR	G3	5.03008	1:DECEASED	MX	N1	T3	With Tumor	3.02462	1:PROGRESSION	White	No	Female	13.64
TCGA-3A-A9IU-01	65	STAGE IIB	-5	Pancreatic Adenocarcinoma	0	NA	NA	15.0574	1:DEAD WITH TUMOR	G3	15.0574	1:DECEASED	MX	N1	T3	With Tumor	12.1971	1:PROGRESSION	White	No	Male	14.13
TCGA-2L-AAQI-01	66	STAGE IIB	7	Pancreatic Adenocarcinoma	0	NA	NA	3.38626	1:DEAD WITH TUMOR	G3	3.38626	1:DECEASED	MX	N1	T3	With Tumor	3.38626	1:PROGRESSION	White	No	Male	13.46
TCGA-3E-AAAY-01	67	STAGE IIB	-19	Pancreatic Adenocarcinoma	0	32.449	1:Recurred/Progressed	75.1225	0:ALIVE OR DEAD TUMOR FREE	G3	75.1225	0:LIVING	MX	N1	T3	With Tumor	32.449	1:PROGRESSION	White	No	Male	13.05
TCGA-US-A77E-01	73	STAGE IIB	-11	Pancreatic Adenocarcinoma	0	NA	NA	14.1368	1:DEAD WITH TUMOR	G3	14.1368	1:DECEASED	MX	N1	T3	With Tumor	5.45747	1:PROGRESSION	White	No	Male	12.93
TCGA-HZ-8005-01	81	STAGE IIB	27	Pancreatic Adenocarcinoma	0	NA	NA	3.94516	1:DEAD WITH TUMOR	G3	3.94516	1:DECEASED	MX	N1	T3	With Tumor	3.94516	1:PROGRESSION	White	No	Male	13.17
TCGA-2L-AAQL-01	82	STAGE IIB	1	Pancreatic Adenocarcinoma	0	NA	NA	9.59989	1:DEAD WITH TUMOR	G3	9.59989	1:DECEASED	MX	N1	T3	With Tumor	9.59989	1:PROGRESSION	White	No	Male	13.69
TCGA-FB-AAPP-01	71	STAGE IIB	1	Pancreatic Adenocarcinoma	0	NA	NA	15.945	1:DEAD WITH TUMOR	G3	15.945	1:DECEASED	MX	N1	T3	With Tumor	4.93145	1:PROGRESSION	White	Yes	Male	13.38
TCGA-HV-A5A6-01	65	STAGE IIB	-1	Pancreatic Adenocarcinoma	0	49.6762	1:Recurred/Progressed	66.9363	0:ALIVE OR DEAD TUMOR FREE	G1	66.9363	1:DECEASED	M0	N1B	T3	NA	49.6762	1:PROGRESSION	Asian	No	Female	13.19
TCGA-US-A779-01	54	STAGE IIB	-9	Pancreatic Adenocarcinoma	0	NA	NA	16.7998	1:DEAD WITH TUMOR	G1	16.7998	1:DECEASED	MX	N1B	T3	With Tumor	16.7998	1:PROGRESSION	White	NA	Female	12.93
TCGA-US-A77J-01	81	STAGE IIB	-17	Pancreatic Adenocarcinoma	0	NA	NA	18.6738	1:DEAD WITH TUMOR	G2	18.6738	1:DECEASED	MX	N1B	T3	With Tumor	18.6738	1:PROGRESSION	White	NA	Female	12.71
TCGA-HZ-A4BH-01	75	STAGE IIB	-19	Pancreatic Adenocarcinoma	0	NA	NA	6.37801	0:ALIVE OR DEAD TUMOR FREE	G3	6.37801	0:LIVING	MX	N1B	T3	NA	6.37801	0:CENSORED	White	NA	Male	13.34
TCGA-YH-A8SY-01	73	STAGE III	29	Pancreatic Adenocarcinoma	0	NA	NA	12.756	0:ALIVE OR DEAD TUMOR FREE	G2	12.756	0:LIVING	MX	N1	T3	NA	12.756	0:CENSORED	White	Yes	Female	13.15
TCGA-HZ-8001-01	69	STAGE III	9	Pancreatic Adenocarcinoma	0	23.2107	0:DiseaseFree	23.2107	0:ALIVE OR DEAD TUMOR FREE	G2	23.2107	0:LIVING	MX	N0	T4	Tumor Free	23.2107	0:CENSORED	White	No	Male	13.21
TCGA-2L-AAQJ-01	49	STAGE III	-3	Pancreatic Adenocarcinoma	0	NA	NA	12.9533	1:DEAD WITH TUMOR	G2	12.9533	1:DECEASED	MX	N0	T4	With Tumor	12.9533	1:PROGRESSION	White	No	Female	13.89
TCGA-IB-8126-01	79	STAGE III	-33	Pancreatic Adenocarcinoma	0	NA	NA	15.1889	0:ALIVE OR DEAD TUMOR FREE	G1	15.1889	0:LIVING	M0	N1	T4	With Tumor	2.72874	1:PROGRESSION	White	No	Female	12.09
TCGA-HZ-A9TJ-01	70	STAGE IV	-21	Pancreatic Adenocarcinoma	0	NA	NA	19.8244	0:ALIVE OR DEAD TUMOR FREE	G2	19.8244	0:LIVING	M1	N0	T3	With Tumor	18.2464	1:PROGRESSION	White	No	Male	13.37
TCGA-HZ-8636-01	58	STAGE IV	-11	Pancreatic Adenocarcinoma	0	NA	NA	17.9176	1:DEAD WITH TUMOR	G3	17.9176	1:DECEASED	M1	N0	T3	With Tumor	17.9176	1:PROGRESSION	White	NA	Female	13.71
TCGA-XD-AAUG-01	66	STAGE IV	-23	Pancreatic Adenocarcinoma	0	NA	NA	13.8081	0:ALIVE OR DEAD TUMOR FREE	G2	13.8081	0:LIVING	M1	N1	T3	NA	13.8081	0:CENSORED	White	No	Female	12.87
TCGA-IB-7644-01	65	STAGE IV	-21	Pancreatic Adenocarcinoma	0	NA	NA	12.9533	1:DEAD WITH TUMOR	G2	12.9533	1:DECEASED	M1	N1	T3	With Tumor	10.0602	1:PROGRESSION	White	No	Female	12.97
