# Supplementary material for: Calpain2 Upregulation Regulates EMT-Mediated Pancreatic Cancer Metastasis via the Wnt/β-Catenin Signaling Pathway
Source: Front Med (Lausanne). 2022 May 30;9:783592. doi: 10.3389/fmed.2022.783592 (PMC9189366; doi:10.3389/fmed.2022.783592)
Supplement: Supplementary file 1 [file Data_Sheet_1.ZIP › Raw data1/Transwell migration and invasion assay/transwell╟¿╥╞+╟╓╧«╩2╛▌.xls]

## Sheet: 数据
指标 组别	迁移	Mean	SD			指标 组别	侵袭	Mean	SD			Panc-1细胞
A2	96	91	7.61577			A2	32	40.2	6.05805
	92						37					分组
	81						45					A2、对照组
	86						47					B2、siRNA-CAPN2 NC组
	100						40					C2、siRNA-CAPN2组
B2	88	92.2	7.69415			B2	36	41.4	6.26897
	90						35
	95						41
	84						50
	104						45
C2	48	50	5.33854			C2	12	20	6.2849
	51						15
	56						27
	42						22
	53						24
