# Supplementary material for: Calpain2 Upregulation Regulates EMT-Mediated Pancreatic Cancer Metastasis via the Wnt/β-Catenin Signaling Pathway
Source: Front Med (Lausanne). 2022 May 30;9:783592. doi: 10.3389/fmed.2022.783592 (PMC9189366; doi:10.3389/fmed.2022.783592)
Supplement: Supplementary file 1 [file Data_Sheet_1.ZIP › Raw data1/Wound scratch assay/╗«║█ (A2-C2).xlsx]

## Sheet: Wound Healing
	Pixel Width									Pixel Width									Pixel Width
	Group	Time	1	2	3					Group	Time	1	2	3					Group	Time	1	2	3
	A2 对照组	0h	880	877	891					A2 对照组	0h	886	894	876					A2 对照组	0h	879	886	885
		24h	358	371	360						24h	386	327	344						24h	315	314	382
	B2 siRNA-CAPN2 Nc组	0h	847	870	880					B2 siRNA-CAPN2 Nc组	0h	878	897	881					B2 siRNA-CAPN2 Nc组	0h	878	896	881
		24h	360	354	321						24h	347	387	368						24h	373	364	340
	C2 2siRNA-CAPN2组	0h	895	866	875					C2 2siRNA-CAPN2组	0h	862	865	864					C2 2siRNA-CAPN2组	0h	872	866	863
		24h	676	631	644						24h	640	659	677						24h	663	658	646
	Relative Width									Relative Width									Relative Width
	Group	Time	1	2	3	Mean	SD			Group	Time	1	2	3	Mean	SD			Group	Time	1	2	3	Mean	SD
	A2 对照组	24h	0.406818	0.423033	0.40404	0.411297	0.010258			A2 对照组	24h	0.435666	0.365772	0.392694	0.398044	0.0352528			A2 对照组	24h	0.358362	0.354402	0.431638	0.381467	0.0434945
	B2 siRNA-CAPN2 NC组	24h	0.42503	0.406897	0.364773	0.3989	0.0309141			B2 siRNA-CAPN2 NC组	24h	0.395216	0.431438	0.417707	0.414787	0.0182865			B2 siRNA-CAPN2 NC组	24h	0.424829	0.40625	0.385925	0.405668	0.0194586
	C2 siRNA-CAPN2组	24h	0.755307	0.728637	0.736	0.739982	0.0137735			C2 siRNA-CAPN2组	24h	0.742459	0.76185	0.783565	0.762625	0.0205637			C2 siRNA-CAPN2组	24h	0.760321	0.759815	0.748552	0.756229	0.00665393
	Wound Healing Rate （%）									Wound Healing Rate （%）									Wound Healing Rate （%）
	Group	Time	1	2	3	Mean	SD			Group	Time	1	2	3	Mean	SD			Group	Time	1	2	3	Mean	SD
	A2 对照组	24h	0.593182	0.576967	0.59596	0.588703	0.010258			A2 对照组	24h	0.564334	0.634228	0.607306	0.601956	0.0352528			A2 对照组	24h	0.641638	0.645598	0.568362	0.618533	0.0434945
	B2 siRNA-CAPN2 NC组	24h	0.57497	0.593103	0.635227	0.6011	0.0309141			B2 siRNA-CAPN2 NC组	24h	0.604784	0.568562	0.582293	0.585213	0.0182865			B2 siRNA-CAPN2 NC组	24h	0.575171	0.59375	0.614075	0.594332	0.0194586
	C2 siRNA-CAPN2组	24h	0.244693	0.271363	0.264	0.260018	0.0137735			C2 siRNA-CAPN2组	24h	0.257541	0.23815	0.216435	0.237375	0.0205637			C2 siRNA-CAPN2组	24h	0.239679	0.240185	0.251448	0.243771	0.00665393
	Group	Time	Mean ±SD
	A2 对照组	24h	0.603±0.015
	B2 siRNA-CAPN2 NC组	24h	0.594±0.008
	C2 siRNA-CAPN2组	24h	0.247±0.012
