# Supplementary material for: Calpain2 Upregulation Regulates EMT-Mediated Pancreatic Cancer Metastasis via the Wnt/β-Catenin Signaling Pathway
Source: Front Med (Lausanne). 2022 May 30;9:783592. doi: 10.3389/fmed.2022.783592 (PMC9189366; doi:10.3389/fmed.2022.783592)
Supplement: Supplementary file 2 [file Data_Sheet_2.ZIP]

Archive with 32 entries (28 files):
- Immunofluorescence staining/
- Immunofluorescence staining/E-cad/
- Immunofluorescence staining/E-cad/A1-1 400-3+4.jpg
- Immunofluorescence staining/E-cad/A1-1 400-3.jpg
- Immunofluorescence staining/E-cad/A1-1 400-4.jpg
- Immunofluorescence staining/E-cad/B1-3 400-1+2.jpg
- Immunofluorescence staining/E-cad/B1-3 400-1.jpg
- Immunofluorescence staining/E-cad/B1-3 400-2.jpg
- Immunofluorescence staining/E-cad/C1-3 400-1+2.jpg
- Immunofluorescence staining/E-cad/C1-3 400-1.jpg
- Immunofluorescence staining/E-cad/C1-3 400-2.jpg
- Immunofluorescence staining/N-cad/
- Immunofluorescence staining/N-cad/A1-1 400-1+2.jpg
- Immunofluorescence staining/N-cad/A1-1 400-1.jpg
- Immunofluorescence staining/N-cad/A1-1 400-2.jpg
- Immunofluorescence staining/N-cad/B1-1 400-1+2.jpg
- Immunofluorescence staining/N-cad/B1-1 400-1.jpg
- Immunofluorescence staining/N-cad/B1-1 400-2.jpg
- Immunofluorescence staining/N-cad/C1-1 400-3+4.jpg
- Immunofluorescence staining/N-cad/C1-1 400-3.jpg
- Immunofluorescence staining/N-cad/C1-1 400-4.jpg
- Immunofluorescence staining/beta-cat/
- Immunofluorescence staining/beta-cat/A1-3 400-3+4.jpg
- Immunofluorescence staining/beta-cat/A1-3 400-3.jpg
- Immunofluorescence staining/beta-cat/A1-3 400-4.jpg
- Immunofluorescence staining/beta-cat/B1-3 400-3+4.jpg
- Immunofluorescence staining/beta-cat/B1-3 400-3.jpg
- Immunofluorescence staining/beta-cat/B1-3 400-4.jpg
- Immunofluorescence staining/beta-cat/C1-3 400-3+4.jpg
- Immunofluorescence staining/beta-cat/C1-3 400-3.jpg
- Immunofluorescence staining/beta-cat/C1-3 400-4.jpg
- Immunofluorescence staining/╩2╛▌╖╓╬÷.xlsx
