# Supplementary material for: Calpain2 Upregulation Regulates EMT-Mediated Pancreatic Cancer Metastasis via the Wnt/β-Catenin Signaling Pathway
Source: Front Med (Lausanne). 2022 May 30;9:783592. doi: 10.3389/fmed.2022.783592 (PMC9189366; doi:10.3389/fmed.2022.783592)
Supplement: Supplementary file 2 [file Data_Sheet_2.ZIP › Immunofluorescence staining/╩2╛▌╖╓╬÷.xlsx]

## Sheet: IPP数据
		E-cadherin			N-cadherin			β-catenin
	A1-1	3072.11			4401.38			10332.7
		1997.02			4887.51			6862.33
		3013.53	2694.22		2833.19	4040.69		10171.5	9122.17
	A1-2	3285.61			3473.59			7075.1
		3046.47			4945.87			6488.92
		2665.43	2999.17		6483.11	4967.52		6908.64	6824.22
	A1-3	3131.64			5996.36			8303.34
		3367.27			4324.68			7090.58
		3231.61	3243.51	2978.96	5440.74	5253.93	4754.05	8206.6	7866.84	7937.75
	B1-1	2642.01			5062.99			10085.6
		2611.3			4994.83			9994.55
		4232.98	3162.1		5543.12	5200.31		7711.8	9263.99
	B1-2	2536.67			4644.62			11277.2
		2132.78			4363.51			6012.42
		3202.92	2624.12		4017.29	4341.8		5846.82	7712.14
	B1-3	2017.41			4428.36			5962.03
		4187.64			3948			4962.07
		2412.42	2872.49	2886.24	4366.38	4247.58	4596.57	8212.98	6379.03	7785.05
	C1-1	4167.8			901.944			4292.56
		5433.24			819.239			3855.5
		5062.28	4887.77		920.739	880.64		3165.05	3771.04
	C1-2	4842.34			1403.52			2927.51
		4431.18			1319.27			3136.22
		3791.08	4354.87		1123.52	1282.1		4180.27	3414.67
	C1-3	5394.92			663.558			2937.06
		4489.48			1557.45			2721.03
		4115.47	4666.62	4636.42	910.812	1043.94	1068.89	2407.07	2688.38	3291.36

## Sheet: 数据与图表
指标 组别	E-cadherin	Mean	SD			A	B	C
A	2694.22					2694.22	3162.1	4887.77
	2999.17				E-cadherin	2999.17	2624.12	4354.87
	3243.51	2978.96	275.2			3243.51	2872.49	4666.62
B	3162.1				`x±s	2978.96±275.2	2886.24±269.25	4636.42±267.73
	2624.12
	2872.49	2886.24	269.251
C	4887.77
	4354.87
	4666.62	4636.42	267.734
指标 组别	N-cadherin	Mean	SD			A	B	C
A	4040.69					4040.69	5200.31	880.64
	4967.52				N-cadherin	4967.52	4341.8	1282.1
	5253.93	4754.05	634.163			5253.93	4247.58	1043.94
B	5200.31				`x±s	4754.05±634.16	4596.57±524.98	1068.89±201.89
	4341.8
	4247.58	4596.57	524.979
C	880.64
	1282.1
	1043.94	1068.89	201.891
指标 组别	β-catenin	Mean	SD			A	B	C
A	9122.17					9122.17	9263.99	3771.04
	6824.22				β-catenin	6824.22	7712.14	3414.67
	7866.84	7937.75	1150.62			7866.84	6379.03	2688.38
B	9263.99				`x±s	7937.75±1150.62	7785.05±1443.86	3291.36±551.76
	7712.14
	6379.03	7785.05	1443.86
C	3771.04
	3414.67
	2688.38	3291.36	551.759

## Sheet: SPSS数据
描述
		N	均值	标准差	标准误	均值的 95% 置信区间		极小值	极大值
						下限	上限
Ecadherin	A	3	2978.97	275.202	158.888	2295.33	3662.61	2694.22	3243.51
	B	3	2886.24	269.253	155.453	2217.37	3555.1	2624.12	3162.1
	C	3	4636.42	267.731	154.574	3971.34	5301.5	4354.87	4887.77
	总数	9	3500.54	884.5	294.833	2820.65	4180.43	2624.12	4887.77
Ncadherin	A	3	4754.05	634.166	366.136	3178.69	6329.4	4040.69	5253.93
	B	3	4596.56	524.978	303.096	3292.45	5900.68	4247.58	5200.31
	C	3	1068.89	201.89	116.561	567.371	1570.42	880.64	1282.1
	总数	9	3473.17	1853.6	617.867	2048.36	4897.97	880.64	5253.93
βcatenin	A	3	7937.74	1150.61	664.308	5079.46	10796	6824.22	9122.17
	B	3	7785.05	1443.86	833.614	4198.3	11371.8	6379.03	9263.99
	C	3	3291.36	551.762	318.56	1920.71	4662.02	2688.38	3771.04
	总数	9	6338.05	2480.72	826.905	4431.21	8244.9	2688.38	9263.99
方差齐性检验
	Levene 统计量	df1	df2	显著性
Ecadherin	0.00130029	2	6	0.998701
Ncadherin	2.60897	2	6	0.153008
βcatenin	0.737723	2	6	0.517062
ANOVA
				平方和	df	均方	F	显著性
Ecadherin	组间	（组合）		5.81889e+06	2	2.90945e+06	39.69	0.000347046
		线性项	对比	4.12073e+06	1	4.12073e+06	56.214	0.000291077
			偏差	1.69816e+06	1	1.69816e+06	23.166	0.00296084
	组内			439826	6	73304.3
	总数			6.25872e+06	8
Ncadherin	组间	（组合）		2.60496e+07	2	1.30248e+07	54.3813	0.000142907
		线性项	对比	2.03705e+07	1	2.03705e+07	85.0512	9.17239e-05
			偏差	5.67908e+06	1	5.67908e+06	23.7113	0.002796
	组内			1.43705e+06	6	239509
	总数			2.74867e+07	8
βcatenin	组间	（组合）		4.18054e+07	2	2.09027e+07	16.8884	0.00343214
		线性项	对比	3.23833e+07	1	3.23833e+07	26.1641	0.00218875
			偏差	9.42214e+06	1	9.42214e+06	7.61264	0.0328931
	组内			7.42618e+06	6	1.2377e+06
	总数			4.92316e+07	8
多重比较
LSD
因变量	(I) group	(J) group	均值差 (I-J)	标准误	显著性	95% 置信区间
						下限	上限
Ecadherin	A	B	92.73	221.065	0.689477	-448.196	633.656
		C	-1657.45	221.065	0.000291077	-2198.38	-1116.53
	B	A	-92.73	221.065	0.689477	-633.656	448.196
		C	-1750.18	221.065	0.000215567	-2291.11	-1209.26
	C	A	1657.45	221.065	0.000291077	1116.53	2198.38
		B	1750.18	221.065	0.000215567	1209.26	2291.11
Ncadherin	A	B	157.483	399.591	0.707124	-820.28	1135.25
		C	3685.15	399.591	9.17239e-05	2707.39	4662.92
	B	A	-157.483	399.591	0.707124	-1135.25	820.28
		C	3527.67	399.591	0.000117338	2549.91	4505.43
	C	A	-3685.15	399.591	9.17239e-05	-4662.92	-2707.39
		B	-3527.67	399.591	0.000117338	-4505.43	-2549.91
βcatenin	A	B	152.69	908.367	0.872033	-2070.01	2375.39
		C	4646.38	908.367	0.00218875	2423.68	6869.08
	B	A	-152.69	908.367	0.872033	-2375.39	2070.01
		C	4493.69	908.367	0.00258572	2270.99	6716.39
	C	A	-4646.38	908.367	0.00218875	-6869.08	-2423.68
		B	-4493.69	908.367	0.00258572	-6716.39	-2270.99
