# Supplementary material for: Calpain2 Upregulation Regulates EMT-Mediated Pancreatic Cancer Metastasis via the Wnt/β-Catenin Signaling Pathway
Source: Front Med (Lausanne). 2022 May 30;9:783592. doi: 10.3389/fmed.2022.783592 (PMC9189366; doi:10.3389/fmed.2022.783592)
Supplement: Supplementary file 3 [file Data_Sheet_3.ZIP]

Archive with 3 entries (2 files):
- Western blot1/WB_CAPN2  ╡░░╫▒φ┤∩.tif
- Western blot1/WB_CAPN2-╫¬╚╛╨o╣√.tif
- Western blot1/
