# Supplementary material for: Calpain2 Upregulation Regulates EMT-Mediated Pancreatic Cancer Metastasis via the Wnt/β-Catenin Signaling Pathway
Source: Front Med (Lausanne). 2022 May 30;9:783592. doi: 10.3389/fmed.2022.783592 (PMC9189366; doi:10.3389/fmed.2022.783592)
Supplement: Supplementary file 4 [file Data_Sheet_4.ZIP]

Archive with 4 entries (3 files):
- Western blot2/WB-MMP2.tif
- Western blot2/WB-MMP9.tif
- Western blot2/WB-Wnt.tif
- Western blot2/
